# Supplementary material for: LaCl3-based sodium halide solid electrolytes with high ionic conductivity for all-solid-state batteries
Source: Nat Commun. 2024 May 21;15:4315. doi: 10.1038/s41467-024-48712-4 (PMC11109254; doi:10.1038/s41467-024-48712-4)
Supplement: Supplementary file 3 — Source Data [file 41467_2024_48712_MOESM3_ESM.xlsx]

## Sheet: Figure 1a
Figure 1a	Crystal structure of the NaLaCl4 (The white ball: vacancy)
					Lattice type P
					Space group name P 63/m
					Space group number 176
					Setting number 1
					Lattice parameters
					a b c alpha beta gamma
					7.59170 7.59170 4.37910 90.0000 90.0000 120.0000
					Unit-cell volume = 218.571516 Å^3
					Structure parameters
					x y z Occ. B Site Sym.
					1 Na Na1 0.00000 0.00000 0.00000 0.363 4.967 2b -3..
					2 Na Na2 0.33333 0.66667 0.25000 0.182 1.140 2c -6..
					3 La La1 0.33333 0.66667 0.25000 0.818 1.140 2c -6..
					4 Cl Cl1 0.38642 0.30207 0.25000 1.000 1.560 6h m..

## Sheet: Figure 1b
Figure 1b	Rietveld refinements of NaLaCl4-HM
						2 theta	Test value	Calculated value	Background	Error	NaLaCl4
					NaLaCl4 Rietveld refinements	10	4530	4248.75	4227.83	281.25	13.374
						10.02	4429	4279.19	4224.31	149.81	23.352
						10.04	4403	4308.5	4223	94.5	24.308
						10.06	4348	4336.75	4223.74	11.25	27.046
						10.08	4361	4364.03	4226.39	-3.03	31.083
						10.1	4340	4390.4	4230.79	-50.4	34.01
						10.12	4474	4415.95	4236.81	58.05	36.08
						10.14	4439	4440.72	4244.34	-1.72	36.08
						10.16	4305	4464.8	4253.23	-159.8	41.092
						10.18	4457	4488.24	4263.39	-31.24	41.134
						10.2	4548	4511.06	4274.7	36.94	41.72
						10.22	4519	4533.35	4287.05	-14.35	41.72
						10.24	4464	4555.14	4300.36	-91.14	43.437
						10.26	4533	4576.48	4314.52	-43.48	46.263
						10.28	4495	4597.39	4329.45	-102.39	47.851
						10.3	4633	4617.93	4345.07	15.07	47.889
						10.32	4634	4638.13	4361.31	-4.13	49.946
						10.34	4642	4658.02	4378.08	-16.02	49.982
						10.36	4505	4677.62	4395.31	-172.62	49.982
						10.38	4652	4696.97	4412.96	-44.97	52.504
						10.4	4611	4716.09	4430.94	-105.09	54.469
						10.42	4693	4735	4449.21	-42	54.469
						10.44	4703	4753.72	4467.71	-50.72	55.887
						10.46	4777	4772.27	4486.39	4.73	55.887
						10.48	4733	4790.67	4505.21	-57.67	55.921
						10.5	4843	4808.92	4524.11	34.08	59.624
						10.52	4861	4827.05	4543.06	33.95	60.105
						10.54	4897	4845.06	4562.02	51.94	61.471
						10.56	4844	4862.97	4580.96	-18.97	61.471
						10.58	4748	4880.77	4599.83	-132.77	64.982
						10.6	4833	4898.48	4618.61	-65.48	65.013
						10.62	4836	4916.1	4637.27	-80.1	65.013
						10.64	4841	4933.65	4655.78	-92.65	65.379
						10.66	4828	4951.11	4674.12	-123.11	65.441
						10.68	4923	4968.49	4692.27	-45.49	65.441
						10.7	5024	4985.8	4710.19	38.2	66.716
						10.72	4940	5003.03	4727.89	-63.03	66.716
						10.74	4888	5020.19	4745.32	-132.19	68.814
						10.76	4879	5037.27	4762.49	-158.27	68.874
						10.78	5104	5054.27	4779.38	49.73	68.874
						10.8	5081	5071.18	4795.97	9.82	70.502
						10.82	5044	5088.01	4812.25	-44.01	71.793
						10.84	5270	5104.75	4828.2	165.25	71.822
						10.86	5178	5121.4	4843.83	56.6	75.125
						10.88	5179	5137.95	4859.12	41.05	75.469
						10.9	5175	5154.39	4874.07	20.61	75.469
						10.92	5091	5170.72	4888.66	-79.72	75.527
						10.94	5037	5186.94	4902.89	-149.94	76.728
						10.96	5257	5203.03	4916.76	53.97	76.728
						10.98	5187	5219	4930.27	-32	76.757
						11	5275	5234.83	4943.4	40.17	76.757
						11.02	5378	5250.52	4956.16	127.48	78.718
						11.04	5419	5266.06	4968.55	152.94	78.775
						11.06	5243	5281.45	4980.56	-38.45	80.23
						11.08	5342	5296.67	4992.19	45.33	80.23
						11.1	5435	5311.72	5003.45	123.28	80.694
						11.12	5524	5326.59	5014.33	197.41	80.694
						11.14	5528	5341.28	5024.84	186.72	81.923
						11.16	5394	5355.78	5034.97	38.22	81.923
						11.18	5351	5370.07	5044.73	-19.07	83.747
						11.2	5378	5384.16	5054.12	-6.16	85.347
						11.22	5528	5398.04	5063.15	129.96	85.347
						11.24	5559	5411.69	5071.8	147.31	85.508
						11.26	5464	5425.12	5080.1	38.88	85.508
						11.28	5434	5438.31	5088.03	-4.31	86.645
						11.3	5459	5451.26	5095.61	7.74	89.591
						11.32	5516	5463.96	5102.84	52.04	89.832
						11.34	5503	5476.41	5109.72	26.59
						11.36	5517	5488.6	5116.25	28.4
						11.38	5469	5500.52	5122.45	-31.52
						11.4	5700	5512.17	5128.31	187.83
						11.42	5558	5523.55	5133.84	34.45
						11.44	5634	5534.64	5139.04	99.36
						11.46	5734	5545.44	5143.92	188.56
						11.48	5617	5555.95	5148.48	61.05
						11.5	5603	5566.17	5152.73	36.83
						11.52	5640	5576.08	5156.67	63.92
						11.54	5660	5585.69	5160.31	74.31
						11.56	5669	5594.99	5163.66	74.01
						11.58	5765	5603.98	5166.71	161.02
						11.6	5752	5612.65	5169.47	139.35
						11.62	5685	5621	5171.95	64
						11.64	5590	5629.04	5174.16	-39.04
						11.66	5640	5636.75	5176.09	3.25
						11.68	5582	5644.14	5177.76	-62.14
						11.7	5841	5651.19	5179.16	189.81
						11.72	5737	5657.92	5180.31	79.08
						11.74	5656	5664.32	5181.21	-8.32
						11.76	5695	5670.39	5181.86	24.61
						11.78	5766	5676.13	5182.27	89.87
						11.8	5724	5681.53	5182.44	42.47
						11.82	5836	5686.61	5182.39	149.39
						11.84	5589	5691.35	5182.1	-102.35
						11.86	5726	5695.75	5181.6	30.25
						11.88	5715	5699.83	5180.88	15.17
						11.9	5724	5703.58	5179.95	20.42
						11.92	5788	5707	5178.81	81
						11.94	5740	5710.09	5177.47	29.91
						11.96	5631	5712.85	5175.93	-81.85
						11.98	5698	5715.29	5174.2	-17.29
						12	5694	5717.41	5172.29	-23.41
						12.02	5764	5719.21	5170.19	44.79
						12.04	5812	5720.7	5167.91	91.3
						12.06	5749	5721.87	5165.46	27.13
						12.08	5752	5722.73	5162.84	29.27
						12.1	5839	5723.28	5160.06	115.72
						12.12	5706	5723.53	5157.11	-17.53
						12.14	5574	5723.47	5154.01	-149.47
						12.16	5683	5723.13	5150.76	-40.13
						12.18	5651	5722.49	5147.36	-71.49
						12.2	5751	5721.56	5143.82	29.44
						12.22	5649	5720.35	5140.14	-71.35
						12.24	5473	5718.87	5136.32	-245.87
						12.26	5636	5717.11	5132.38	-81.11
						12.28	5731	5715.08	5128.31	15.92
						12.3	5656	5712.79	5124.11	-56.79
						12.32	5672	5710.25	5119.8	-38.25
						12.34	5620	5707.45	5115.38	-87.45
						12.36	5456	5704.41	5110.84	-248.41
						12.38	5595	5701.12	5106.2	-106.12
						12.4	5538	5697.61	5101.45	-159.61
						12.42	5580	5693.87	5096.61	-113.87
						12.44	5589	5689.91	5091.67	-100.91
						12.46	5614	5685.74	5086.65	-71.74
						12.48	5501	5681.36	5081.53	-180.36
						12.5	5667	5676.79	5076.33	-9.79
						12.52	5690	5672.04	5071.06	17.96
						12.54	5693	5667.11	5065.7	25.89
						12.56	5476	5662.01	5060.28	-186.01
						12.58	5545	5656.78	5054.78	-111.78
						12.6	5571	5651.42	5049.22	-80.42
						12.62	5728	5645.96	5043.6	82.04
						12.64	5640	5640.43	5037.92	-0.43
						12.66	5563	5634.89	5032.19	-71.89
						12.68	5469	5629.38	5026.41	-160.38
						12.7	5633	5623.98	5020.58	9.02
						12.72	5688	5618.8	5014.7	69.2
						12.74	5519	5613.95	5008.79	-94.95
						12.76	5636	5609.6	5002.83	26.4
						12.78	5485	5605.95	4996.85	-120.95
						12.8	5704	5603.26	4990.83	100.74
						12.82	5549	5601.83	4984.79	-52.83
						12.84	5619	5602.04	4978.72	16.96
						12.86	5641	5604.33	4972.64	36.67
						12.88	5630	5609.19	4966.53	20.81
						12.9	5560	5617.22	4960.42	-57.22
						12.92	5716	5629.05	4954.29	86.95
						12.94	5849	5645.36	4948.16	203.64
						12.96	5601	5666.88	4942.02	-65.88
						12.98	5691	5694.31	4935.88	-3.31
						13	5719	5728.35	4929.74	-9.35
						13.02	5701	5769.62	4923.61	-68.62
						13.04	5727	5818.6	4917.49	-91.6
						13.06	5715	5875.61	4911.38	-160.61
						13.08	5885	5940.75	4905.28	-55.75
						13.1	5902	6013.84	4899.21	-111.84
						13.12	5895	6094.39	4893.15	-199.39
						13.14	6105	6181.55	4887.12	-76.55
						13.16	6135	6274.1	4881.11	-139.1
						13.18	6214	6370.45	4875.14	-156.45
						13.2	6194	6468.68	4869.19	-274.68
						13.22	6430	6566.55	4863.29	-136.55
						13.24	6527	6661.58	4857.42	-134.58
						13.26	6525	6751.13	4851.6	-226.13
						13.28	6772	6832.52	4845.81	-60.52
						13.3	6739	6903.12	4840.08	-164.12
						13.32	6962	6960.5	4834.4	1.5
						13.34	6918	7002.53	4828.77	-84.53
						13.36	7163	7027.54	4823.19	135.46
						13.38	6999	7034.41	4817.67	-35.41
						13.4	7016	7022.65	4812.22	-6.65
						13.42	7034	6992.44	4806.83	41.56
						13.44	7115	6944.6	4801.5	170.4
						13.46	6949	6880.56	4796.25	68.44
						13.48	6701	6802.24	4791.06	-101.24
						13.5	6663	6711.96	4785.95	-48.96
						13.52	6586	6612.26	4780.92	-26.26
						13.54	6334	6505.83	4775.96	-171.83
						13.56	6148	6395.36	4771.09	-247.36
						13.58	6131	6283.42	4766.3	-152.42
						13.6	6165	6172.38	4761.6	-7.38
						13.62	5934	6064.35	4756.98	-130.35
						13.64	5590	5961.09	4752.46	-371.09
						13.66	5829	5864.02	4748.03	-35.02
						13.68	5748	5774.17	4743.7	-26.17
						13.7	5571	5692.22	4739.46	-121.22
						13.72	5605	5618.51	4735.32	-13.51
						13.74	5517	5553.08	4731.29	-36.08
						13.76	5570	5495.74	4727.36	74.26
						13.78	5444	5446.07	4723.53	-2.07
						13.8	5352	5403.53	4719.81	-51.53
						13.82	5506	5367.47	4716.21	138.53
						13.84	5562	5337.2	4712.71	224.8
						13.86	5320	5312.01	4709.33	7.99
						13.88	5350	5291.2	4706.06	58.8
						13.9	5402	5274.11	4702.91	127.89
						13.92	5322	5260.15	4699.88	61.85
						13.94	5309	5248.79	4696.97	60.21
						13.96	5312	5239.57	4694.18	72.43
						13.98	5408	5232.07	4691.52	175.93
						14	5439	5225.99	4688.98	213.01
						14.02	5388	5221.03	4686.56	166.97
						14.04	5368	5217	4684.28	151
						14.06	5302	5213.7	4682.12	88.3
						14.08	5286	5211.02	4680.1	74.98
						14.1	5385	5208.84	4678.21	176.16
						14.12	5249	5207.09	4676.45	41.91
						14.14	5328	5205.7	4674.82	122.3
						14.16	5287	5204.65	4673.33	82.35
						14.18	5329	5203.88	4671.98	125.12
						14.2	5344	5203.39	4670.76	140.61
						14.22	5372	5203.16	4669.68	168.84
						14.24	5311	5203.18	4668.75	107.82
						14.26	5375	5203.43	4667.95	171.57
						14.28	5311	5203.92	4667.29	107.08
						14.3	5285	5204.63	4666.78	80.37
						14.32	5195	5205.58	4666.4	-10.58
						14.34	5270	5206.74	4666.17	63.26
						14.36	5430	5208.13	4666.08	221.87
						14.38	5356	5209.75	4666.14	146.25
						14.4	5271	5211.58	4666.34	59.42
						14.42	5312	5213.63	4666.69	98.37
						14.44	5329	5215.9	4667.18	113.1
						14.46	5309	5218.39	4667.82	90.61
						14.48	5169	5221.09	4668.6	-52.09
						14.5	5246	5224	4669.53	22
						14.52	5238	5227.13	4670.6	10.87
						14.54	5365	5230.48	4671.82	134.52
						14.56	5266	5234.03	4673.18	31.97
						14.58	5378	5237.79	4674.7	140.21
						14.6	5398	5241.75	4676.35	156.25
						14.62	5354	5245.93	4678.16	108.07
						14.64	5227	5250.3	4680.1	-23.3
						14.66	5330	5254.88	4682.2	75.12
						14.68	5487	5259.66	4684.43	227.34
						14.7	5283	5264.63	4686.81	18.37
						14.72	5419	5269.8	4689.34	149.2
						14.74	5356	5275.17	4692.01	80.83
						14.76	5327	5280.72	4694.82	46.28
						14.78	5276	5286.47	4697.77	-10.47
						14.8	5264	5292.4	4700.87	-28.4
						14.82	5345	5298.52	4704.1	46.48
						14.84	5341	5304.81	4707.48	36.19
						14.86	5358	5311.29	4710.99	46.71
						14.88	5249	5317.94	4714.64	-68.94
						14.9	5374	5324.77	4718.43	49.23
						14.92	5396	5331.77	4722.36	64.23
						14.94	5410	5338.93	4726.42	71.07
						14.96	5403	5346.26	4730.61	56.74
						14.98	5405	5353.76	4734.94	51.24
						15	5412	5361.41	4739.4	50.59
						15.02	5465	5369.23	4743.99	95.77
						15.04	5499	5377.19	4748.7	121.81
						15.06	5604	5385.31	4753.55	218.69
						15.08	5463	5393.57	4758.52	69.43
						15.1	5505	5401.97	4763.62	103.03
						15.12	5424	5410.52	4768.84	13.48
						15.14	5339	5419.2	4774.18	-80.2
						15.16	5602	5428.02	4779.65	173.98
						15.18	5411	5436.97	4785.23	-25.97
						15.2	5428	5446.04	4790.93	-18.04
						15.22	5512	5455.24	4796.74	56.76
						15.24	5486	5464.55	4802.67	21.45
						15.26	5495	5473.99	4808.71	21.01
						15.28	5604	5483.53	4814.86	120.47
						15.3	5534	5493.19	4821.12	40.81
						15.32	5428	5502.95	4827.48	-74.95
						15.34	5459	5512.82	4833.95	-53.82
						15.36	5419	5522.78	4840.52	-103.78
						15.38	5531	5532.85	4847.19	-1.85
						15.4	5553	5543	4853.96	10
						15.42	5593	5553.23	4860.82	39.77
						15.44	5466	5563.55	4867.78	-97.55
						15.46	5528	5573.95	4874.83	-45.95
						15.48	5400	5584.43	4881.97	-184.43
						15.5	5583	5594.98	4889.2	-11.98
						15.52	5510	5605.6	4896.51	-95.6
						15.54	5738	5616.28	4903.91	121.72
						15.56	5602	5627.02	4911.38	-25.02
						15.58	5426	5637.82	4918.94	-211.82
						15.6	5606	5648.67	4926.57	-42.67
						15.62	5649	5659.57	4934.27	-10.57
						15.64	5619	5670.52	4942.05	-51.52
						15.66	5521	5681.51	4949.89	-160.51
						15.68	5760	5692.53	4957.8	67.47
						15.7	5603	5703.59	4965.78	-100.59
						15.72	5724	5714.68	4973.81	9.32
						15.74	5710	5725.8	4981.9	-15.8
						15.76	5781	5736.94	4990.05	44.06
						15.78	5599	5748.1	4998.26	-149.1
						15.8	5780	5759.27	5006.51	20.73
						15.82	5733	5770.45	5014.82	-37.45
						15.84	5749	5781.65	5023.16	-32.65
						15.86	5870	5792.84	5031.56	77.16
						15.88	5698	5804.04	5039.99	-106.04
						15.9	5746	5815.23	5048.46	-69.23
						15.92	5860	5826.41	5056.97	33.59
						15.94	5910	5837.59	5065.5	72.41
						15.96	5815	5848.74	5074.07	-33.74
						15.98	5789	5859.88	5082.67	-70.88
						16	5933	5871	5091.29	62
						16.02	5839	5882.09	5099.93	-43.09
						16.04	5818	5893.16	5108.59	-75.16
						16.06	5778	5904.19	5117.27	-126.19
						16.08	6030	5915.18	5125.96	114.82
						16.1	5852	5926.13	5134.67	-74.13
						16.12	5881	5937.04	5143.38	-56.04
						16.14	5904	5947.91	5152.1	-43.91
						16.16	5838	5958.72	5160.82	-120.72
						16.18	5952	5969.48	5169.54	-17.48
						16.2	5895	5980.18	5178.26	-85.18
						16.22	5971	5990.82	5186.97	-19.82
						16.24	6014	6001.4	5195.68	12.6
						16.26	5850	6011.92	5204.37	-161.92
						16.28	5975	6022.36	5213.05	-47.36
						16.3	5900	6032.73	5221.72	-132.73
						16.32	5984	6043.02	5230.37	-59.02
						16.34	6078	6053.24	5239	24.76
						16.36	5916	6063.37	5247.6	-147.37
						16.38	5951	6073.41	5256.18	-122.41
						16.4	6030	6083.37	5264.72	-53.37
						16.42	5964	6093.24	5273.24	-129.24
						16.44	6002	6103.01	5281.72	-101.01
						16.46	6056	6112.69	5290.17	-56.69
						16.48	6022	6122.26	5298.57	-100.26
						16.5	6040	6131.74	5306.94	-91.74
						16.52	6105	6141.1	5315.26	-36.1
						16.54	6266	6150.36	5323.53	115.64
						16.56	6096	6159.51	5331.75	-63.51
						16.58	6006	6168.55	5339.92	-162.55
						16.6	6042	6177.47	5348.04	-135.47
						16.62	6168	6186.27	5356.1	-18.27
						16.64	5993	6194.95	5364.1	-201.95
						16.66	6121	6203.51	5372.04	-82.51
						16.68	6150	6211.94	5379.91	-61.94
						16.7	6127	6220.25	5387.72	-93.25
						16.72	6229	6228.42	5395.46	0.58
						16.74	6140	6236.47	5403.13	-96.47
						16.76	6161	6244.37	5410.72	-83.37
						16.78	6200	6252.15	5418.24	-52.15
						16.8	6236	6259.78	5425.68	-23.78
						16.82	6231	6267.27	5433.04	-36.27
						16.84	6150	6274.63	5440.32	-124.63
						16.86	6113	6281.83	5447.52	-168.83
						16.88	6223	6288.89	5454.62	-65.89
						16.9	6301	6295.8	5461.64	5.2
						16.92	6184	6302.57	5468.57	-118.57
						16.94	6240	6309.18	5475.41	-69.18
						16.96	6131	6315.64	5482.15	-184.64
						16.98	6231	6321.94	5488.79	-90.94
						17	6257	6328.09	5495.34	-71.09
						17.02	6237	6334.08	5501.78	-97.08
						17.04	6292	6339.91	5508.13	-47.91
						17.06	6203	6345.58	5514.36	-142.58
						17.08	6375	6351.08	5520.5	23.92
						17.1	6407	6356.43	5526.52	50.57
						17.12	6166	6361.61	5532.44	-195.61
						17.14	6280	6366.62	5538.24	-86.62
						17.16	6199	6371.47	5543.93	-172.47
						17.18	6264	6376.15	5549.51	-112.15
						17.2	6275	6380.66	5554.96	-105.66
						17.22	6275	6385	5560.31	-110
						17.24	6414	6389.17	5565.53	24.83
						17.26	6293	6393.16	5570.63	-100.16
						17.28	6373	6396.99	5575.61	-23.99
						17.3	6263	6400.64	5580.46	-137.64
						17.32	6405	6404.12	5585.19	0.88
						17.34	6306	6407.42	5589.8	-101.42
						17.36	6369	6410.55	5594.27	-41.55
						17.38	6476	6413.5	5598.62	62.5
						17.4	6403	6416.27	5602.84	-13.27
						17.42	6318	6418.87	5606.92	-100.87
						17.44	6475	6421.28	5610.87	53.72
						17.46	6383	6423.52	5614.69	-40.52
						17.48	6311	6425.59	5618.38	-114.59
						17.5	6370	6427.47	5621.92	-57.47
						17.52	6287	6429.17	5625.33	-142.17
						17.54	6381	6430.7	5628.61	-49.7
						17.56	6486	6432.04	5631.74	53.96
						17.58	6387	6433.21	5634.73	-46.21
						17.6	6452	6434.2	5637.59	17.8
						17.62	6451	6435	5640.3	16
						17.64	6508	6435.63	5642.87	72.37
						17.66	6381	6436.08	5645.29	-55.08
						17.68	6376	6436.34	5647.58	-60.34
						17.7	6423	6436.43	5649.72	-13.43
						17.72	6308	6436.34	5651.71	-128.34
						17.74	6482	6436.07	5653.56	45.93
						17.76	6513	6435.62	5655.26	77.38
						17.78	6380	6434.99	5656.81	-54.99
						17.8	6454	6434.19	5658.22	19.81
						17.82	6448	6433.21	5659.48	14.79
						17.84	6575	6432.05	5660.6	142.95
						17.86	6386	6430.71	5661.56	-44.71
						17.88	6408	6429.19	5662.38	-21.19
						17.9	6533	6427.5	5663.04	105.5
						17.92	6304	6425.64	5663.56	-121.64
						17.94	6422	6423.6	5663.93	-1.6
						17.96	6485	6421.39	5664.15	63.61
						17.98	6465	6419	5664.22	46
						18	6556	6416.44	5664.14	139.56
						18.02	6475	6413.71	5663.91	61.29
						18.04	6500	6410.81	5663.53	89.19
						18.06	6385	6407.73	5663	-22.73
						18.08	6464	6404.49	5662.32	59.51
						18.1	6391	6401.08	5661.5	-10.08
						18.12	6485	6397.51	5660.52	87.49
						18.14	6306	6393.76	5659.39	-87.76
						18.16	6253	6389.85	5658.11	-136.85
						18.18	6370	6385.78	5656.69	-15.78
						18.2	6466	6381.54	5655.12	84.46
						18.22	6541	6377.14	5653.39	163.86
						18.24	6472	6372.58	5651.52	99.42
						18.26	6370	6367.86	5649.51	2.14
						18.28	6509	6362.97	5647.34	146.03
						18.3	6390	6357.94	5645.03	32.06
						18.32	6432	6352.74	5642.57	79.26
						18.34	6388	6347.39	5639.97	40.61
						18.36	6351	6341.89	5637.22	9.11
						18.38	6445	6336.23	5634.32	108.77
						18.4	6498	6330.42	5631.28	167.58
						18.42	6348	6324.46	5628.1	23.54
						18.44	6482	6318.35	5624.78	163.65
						18.46	6296	6312.1	5621.31	-16.1
						18.48	6349	6305.7	5617.7	43.3
						18.5	6495	6299.15	5613.95	195.85
						18.52	6374	6292.46	5610.06	81.54
						18.54	6396	6285.63	5606.03	110.37
						18.56	6371	6278.66	5601.86	92.34
						18.58	6410	6271.55	5597.56	138.45
						18.6	6318	6264.3	5593.12	53.7
						18.62	6352	6256.92	5588.54	95.08
						18.64	6343	6249.41	5583.83	93.59
						18.66	6388	6241.76	5578.98	146.24
						18.68	6362	6233.98	5574	128.02
						18.7	6263	6226.07	5568.89	36.93
						18.72	6235	6218.03	5563.65	16.97
						18.74	6311	6209.87	5558.28	101.13
						18.76	6401	6201.58	5552.78	199.42
						18.78	6282	6193.18	5547.15	88.82
						18.8	6239	6184.65	5541.39	54.35
						18.82	6238	6176	5535.51	62
						18.84	6160	6167.23	5529.5	-7.23
						18.86	6226	6158.35	5523.38	67.65
						18.88	6210	6149.35	5517.13	60.65
						18.9	6288	6140.24	5510.75	147.76
						18.92	6030	6131.02	5504.26	-101.02
						18.94	6224	6121.69	5497.66	102.31
						18.96	6179	6112.26	5490.93	66.74
						18.98	6221	6102.72	5484.09	118.28
						19	6079	6093.07	5477.13	-14.07
						19.02	6169	6083.32	5470.06	85.68
						19.04	6337	6073.48	5462.88	263.52
						19.06	6078	6063.53	5455.59	14.47
						19.08	6200	6053.49	5448.19	146.51
						19.1	6005	6043.35	5440.69	-38.35
						19.12	6144	6033.12	5433.07	110.88
						19.14	6023	6022.8	5425.35	0.2
						19.16	6078	6012.39	5417.53	65.61
						19.18	6078	6001.89	5409.61	76.11
						19.2	6193	5991.31	5401.59	201.69
						19.22	6040	5980.64	5393.46	59.36
						19.24	6039	5969.89	5385.24	69.11
						19.26	5999	5959.06	5376.93	39.94
						19.28	6035	5948.15	5368.52	86.85
						19.3	6016	5937.17	5360.01	78.83
						19.32	6049	5926.11	5351.42	122.89
						19.34	5952	5914.98	5342.73	37.02
						19.36	5987	5903.77	5333.96	83.23
						19.38	6032	5892.5	5325.1	139.5
						19.4	6005	5881.16	5316.16	123.84
						19.42	5904	5869.75	5307.13	34.25
						19.44	5950	5858.28	5298.02	91.72
						19.46	5898	5846.74	5288.83	51.26
						19.48	5989	5835.15	5279.55	153.85
						19.5	5851	5823.5	5270.21	27.5
						19.52	5793	5811.79	5260.78	-18.79
						19.54	5706	5800.02	5251.29	-94.02
						19.56	5815	5788.2	5241.72	26.8
						19.58	5758	5776.33	5232.07	-18.33
						19.6	5816	5764.41	5222.36	51.59
						19.62	5785	5752.44	5212.59	32.56
						19.64	5844	5740.43	5202.74	103.57
						19.66	5662	5728.37	5192.83	-66.37
						19.68	5632	5716.27	5182.86	-84.27
						19.7	5637	5704.12	5172.83	-67.12
						19.72	5805	5691.94	5162.73	113.06
						19.74	5733	5679.72	5152.58	53.28
						19.76	5672	5667.46	5142.37	4.54
						19.78	5734	5655.17	5132.11	78.83
						19.8	5714	5642.84	5121.8	71.16
						19.82	5502	5630.49	5111.43	-128.49
						19.84	5751	5618.1	5101.01	132.9
						19.86	5730	5605.68	5090.54	124.32
						19.88	5682	5593.24	5080.03	88.76
						19.9	5695	5580.78	5069.47	114.22
						19.92	5649	5568.29	5058.87	80.71
						19.94	5588	5555.78	5048.22	32.22
						19.96	5596	5543.25	5037.54	52.75
						19.98	5568	5530.69	5026.82	37.31
						20	5531	5518.13	5016.05	12.87
						20.02	5526	5505.54	5005.26	20.46
						20.04	5594	5492.95	4994.42	101.05
						20.06	5644	5480.34	4983.56	163.66
						20.08	5429	5467.72	4972.66	-38.72
						20.1	5497	5455.09	4961.74	41.91
						20.12	5432	5442.45	4950.79	-10.45
						20.14	5440	5429.8	4939.81	10.2
						20.16	5425	5417.15	4928.8	7.85
						20.18	5303	5404.49	4917.77	-101.49
						20.2	5289	5391.84	4906.72	-102.84
						20.22	5347	5379.18	4895.65	-32.18
						20.24	5242	5366.52	4884.56	-124.52
						20.26	5431	5353.86	4873.45	77.14
						20.28	5366	5341.2	4862.33	24.8
						20.3	5299	5328.55	4851.19	-29.55
						20.32	5372	5315.91	4840.03	56.09
						20.34	5183	5303.27	4828.87	-120.27
						20.36	5207	5290.64	4817.69	-83.64
						20.38	5237	5278.01	4806.51	-41.01
						20.4	5259	5265.4	4795.32	-6.4
						20.42	5208	5252.8	4784.12	-44.8
						20.44	5298	5240.21	4772.91	57.79
						20.46	5315	5227.64	4761.71	87.36
						20.48	5196	5215.08	4750.5	-19.08
						20.5	5114	5202.53	4739.29	-88.53
						20.52	5064	5190.01	4728.08	-126.01
						20.54	5166	5177.5	4716.87	-11.5
						20.56	5195	5165.01	4705.66	29.99
						20.58	5190	5152.54	4694.46	37.46
						20.6	5165	5140.1	4683.26	24.9
						20.62	5010	5127.67	4672.07	-117.67
						20.64	5145	5115.27	4660.89	29.73
						20.66	5029	5102.89	4649.72	-73.89
						20.68	5098	5090.54	4638.56	7.46
						20.7	4995	5078.22	4627.41	-83.22
						20.72	5100	5065.92	4616.27	34.08
						20.74	5027	5053.65	4605.14	-26.65
						20.76	5053	5041.41	4594.03	11.59
						20.78	4968	5029.2	4582.94	-61.2
						20.8	5013	5017.02	4571.86	-4.02
						20.82	5092	5004.87	4560.8	87.13
						20.84	4904	4992.76	4549.76	-88.76
						20.86	4972	4980.68	4538.75	-8.68
						20.88	5066	4968.63	4527.75	97.37
						20.9	4984	4956.61	4516.77	27.39
						20.92	4907	4944.64	4505.82	-37.64
						20.94	4924	4932.69	4494.89	-8.69
						20.96	4922	4920.79	4483.99	1.21
						20.98	4807	4908.92	4473.12	-101.92
						21	4891	4897.09	4462.27	-6.09
						21.02	4858	4885.31	4451.45	-27.31
						21.04	4889	4873.56	4440.66	15.44
						21.06	4941	4861.85	4429.9	79.15
						21.08	4772	4850.18	4419.17	-78.18
						21.1	4715	4838.55	4408.47	-123.55
						21.12	4790	4826.97	4397.8	-36.97
						21.14	4780	4815.42	4387.17	-35.42
						21.16	4732	4803.92	4376.57	-71.92
						21.18	4828	4792.47	4366.01	35.53
						21.2	4711	4781.06	4355.48	-70.06
						21.22	4713	4769.69	4344.99	-56.69
						21.24	4760	4758.37	4334.53	1.63
						21.26	4781	4747.09	4324.11	33.91
						21.28	4753	4735.86	4313.74	17.14
						21.3	4689	4724.68	4303.4	-35.68
						21.32	4702	4713.54	4293.1	-11.54
						21.34	4677	4702.45	4282.84	-25.45
						21.36	4673	4691.41	4272.62	-18.41
						21.38	4624	4680.41	4262.45	-56.41
						21.4	4646	4669.46	4252.31	-23.46
						21.42	4560	4658.57	4242.22	-98.57
						21.44	4700	4647.72	4232.18	52.28
						21.46	4573	4636.92	4222.17	-63.92
						21.48	4553	4626.16	4212.21	-73.16
						21.5	4597	4615.46	4202.3	-18.46
						21.52	4546	4604.81	4192.43	-58.81
						21.54	4559	4594.21	4182.61	-35.21
						21.56	4520	4583.66	4172.84	-63.66
						21.58	4529	4573.16	4163.11	-44.16
						21.6	4461	4562.71	4153.43	-101.71
						21.62	4521	4552.31	4143.79	-31.31
						21.64	4534	4541.96	4134.21	-7.96
						21.66	4449	4531.67	4124.67	-82.67
						21.68	4470	4521.42	4115.18	-51.42
						21.7	4394	4511.23	4105.74	-117.23
						21.72	4459	4501.09	4096.35	-42.09
						21.74	4479	4491	4087.01	-12
						21.76	4348	4480.96	4077.72	-132.96
						21.78	4341	4470.97	4068.48	-129.97
						21.8	4484	4461.04	4059.29	22.96
						21.82	4415	4451.16	4050.15	-36.16
						21.84	4319	4441.33	4041.06	-122.33
						21.86	4428	4431.55	4032.02	-3.55
						21.88	4313	4421.82	4023.04	-108.82
						21.9	4364	4412.15	4014.1	-48.15
						21.92	4357	4402.53	4005.22	-45.53
						21.94	4382	4392.96	3996.39	-10.96
						21.96	4370	4383.44	3987.61	-13.44
						21.98	4419	4373.98	3978.88	45.02
						22	4386	4364.57	3970.21	21.43
						22.02	4344	4355.2	3961.58	-11.2
						22.04	4336	4345.9	3953.01	-9.9
						22.06	4275	4336.64	3944.49	-61.64
						22.08	4220	4327.44	3936.03	-107.44
						22.1	4258	4318.29	3927.61	-60.29
						22.12	4138	4309.19	3919.25	-171.19
						22.14	4347	4300.14	3910.94	46.86
						22.16	4342	4291.15	3902.68	50.85
						22.18	4209	4282.21	3894.48	-73.21
						22.2	4164	4273.32	3886.33	-109.32
						22.22	4162	4264.48	3878.23	-102.48
						22.24	4196	4255.7	3870.18	-59.7
						22.26	4282	4246.97	3862.18	35.03
						22.28	4335	4238.29	3854.24	96.71
						22.3	4182	4229.66	3846.34	-47.66
						22.32	4033	4221.09	3838.5	-188.09
						22.34	4169	4212.57	3830.71	-43.57
						22.36	4235	4204.11	3822.97	30.89
						22.38	4153	4195.7	3815.28	-42.7
						22.4	4175	4187.34	3807.65	-12.34
						22.42	4100	4179.03	3800.06	-79.03
						22.44	4213	4170.79	3792.53	42.21
						22.46	4106	4162.6	3785.04	-56.6
						22.48	4194	4154.46	3777.61	39.54
						22.5	4144	4146.39	3770.22	-2.39
						22.52	4082	4138.38	3762.89	-56.38
						22.54	4187	4130.44	3755.6	56.56
						22.56	4093	4122.58	3748.36	-29.58
						22.58	4140	4114.8	3741.18	25.2
						22.6	4141	4107.12	3734.04	33.88
						22.62	4037	4099.57	3726.94	-62.57
						22.64	4118	4092.16	3719.9	25.84
						22.66	4101	4084.94	3712.91	16.06
						22.68	4128	4077.97	3705.96	50.03
						22.7	4137	4071.32	3699.06	65.68
						22.72	4143	4065.1	3692.2	77.9
						22.74	4212	4059.44	3685.4	152.56
						22.76	4083	4054.5	3678.63	28.5
						22.78	4060	4050.52	3671.92	9.48
						22.8	4145	4047.78	3665.25	97.22
						22.82	4080	4046.62	3658.62	33.38
						22.84	4278	4047.45	3652.04	230.55
						22.86	4141	4050.78	3645.5	90.22
						22.88	4291	4057.17	3639.01	233.83
						22.9	4142	4067.28	3632.55	74.72
						22.92	4265	4081.84	3626.15	183.16
						22.94	4182	4101.61	3619.78	80.39
						22.96	4199	4127.4	3613.46	71.6
						22.98	4205	4160	3607.18	45
						23	4247	4200.16	3600.93	46.84
						23.02	4309	4248.53	3594.73	60.47
						23.04	4103	4305.61	3588.57	-202.61
						23.06	4462	4371.68	3582.45	90.32
						23.08	4322	4446.73	3576.37	-124.73
						23.1	4402	4530.43	3570.33	-128.43
						23.12	4521	4622.08	3564.33	-101.08
						23.14	4661	4720.56	3558.36	-59.56
						23.16	4671	4824.3	3552.43	-153.3
						23.18	4706	4931.35	3546.54	-225.35
						23.2	4811	5039.36	3540.69	-228.36
						23.22	5022	5145.66	3534.87	-123.66
						23.24	5006	5247.32	3529.08	-241.32
						23.26	5131	5341.31	3523.33	-210.31
						23.28	5371	5424.6	3517.62	-53.6
						23.3	5434	5494.27	3511.94	-60.27
						23.32	5494	5547.75	3506.29	-53.75
						23.34	5536	5582.9	3500.68	-46.9
						23.36	5633	5598.2	3495.1	34.8
						23.38	5452	5592.85	3489.55	-140.85
						23.4	5499	5566.81	3484.03	-67.81
						23.42	5373	5520.82	3478.54	-147.82
						23.44	5295	5456.33	3473.08	-161.33
						23.46	5151	5375.4	3467.65	-224.4
						23.48	5021	5280.58	3462.26	-259.58
						23.5	4958	5174.72	3456.89	-216.72
						23.52	4830	5060.86	3451.54	-230.86
						23.54	4693	4942.04	3446.23	-249.04
						23.56	4688	4821.22	3440.94	-133.22
						23.58	4546	4701.12	3435.68	-155.12
						23.6	4371	4584.16	3430.45	-213.16
						23.62	4392	4472.41	3425.24	-80.41
						23.64	4278	4367.54	3420.06	-89.54
						23.66	4324	4270.84	3414.9	53.16
						23.68	4189	4183.17	3409.76	5.83
						23.7	4044	4105.12	3404.65	-61.12
						23.72	4065	4036.94	3399.56	28.06
						23.74	4134	3978.7	3394.5	155.3
						23.76	4069	3930.28	3389.45	138.72
						23.78	4018	3891.52	3384.43	126.48
						23.8	3988	3862.23	3379.43	125.77
						23.82	4048	3842.27	3374.44	205.73
						23.84	4076	3831.57	3369.48	244.43
						23.86	3982	3830.21	3364.54	151.79
						23.88	4055	3838.36	3359.61	216.64
						23.9	4117	3856.35	3354.71	260.65
						23.92	4076	3884.59	3349.82	191.41
						23.94	4154	3923.56	3344.95	230.44
						23.96	4063	3973.75	3340.09	89.25
						23.98	4190	4035.57	3335.25	154.43
						24	4135	4109.3	3330.43	25.7
						24.02	4249	4194.98	3325.62	54.02
						24.04	4327	4292.35	3320.83	34.65
						24.06	4459	4400.76	3316.05	58.24
						24.08	4542	4519.1	3311.28	22.9
						24.1	4588	4645.8	3306.53	-57.8
						24.12	4719	4778.74	3301.79	-59.74
						24.14	4870	4915.32	3297.06	-45.32
						24.16	5004	5052.51	3292.34	-48.51
						24.18	5159	5186.88	3287.64	-27.88
						24.2	5331	5314.74	3282.94	16.26
						24.22	5513	5432.26	3278.26	80.74
						24.24	5637	5535.67	3273.58	101.33
						24.26	5717	5621.41	3268.92	95.59
						24.28	5855	5686.33	3264.26	168.67
						24.3	6036	5727.92	3259.61	308.08
						24.32	6056	5744.41	3254.97	311.59
						24.34	6085	5734.98	3250.34	350.02
						24.36	5880	5699.75	3245.72	180.25
						24.38	5984	5639.81	3241.1	344.19
						24.4	5779	5557.11	3236.48	221.89
						24.42	5534	5454.32	3231.88	79.68
						24.44	5348	5334.68	3227.28	13.32
						24.46	5209	5201.8	3222.68	7.2
						24.48	4964	5059.46	3218.09	-95.46
						24.5	4752	4911.44	3213.5	-159.44
						24.52	4597	4761.34	3208.91	-164.34
						24.54	4443	4612.47	3204.33	-169.47
						24.56	4395	4467.73	3199.76	-72.73
						24.58	4204	4329.55	3195.18	-125.55
						24.6	4077	4199.84	3190.61	-122.84
						24.62	4053	4079.99	3186.04	-26.99
						24.64	3945	3970.87	3181.47	-25.87
						24.66	3749	3872.88	3176.9	-123.88
						24.68	3728	3786.03	3172.33	-58.03
						24.7	3658	3709.96	3167.76	-51.96
						24.72	3550	3644.08	3163.19	-94.08
						24.74	3672	3587.58	3158.63	84.42
						24.76	3601	3539.53	3154.06	61.47
						24.78	3540	3498.95	3149.49	41.05
						24.8	3542	3464.84	3144.92	77.16
						24.82	3473	3436.26	3140.34	36.74
						24.84	3482	3412.3	3135.77	69.7
						24.86	3412	3392.16	3131.19	19.84
						24.88	3310	3375.11	3126.61	-65.11
						24.9	3353	3360.54	3122.03	-7.54
						24.92	3433	3347.93	3117.45	85.07
						24.94	3391	3336.83	3112.86	54.17
						24.96	3466	3326.9	3108.26	139.1
						24.98	3376	3317.86	3103.67	58.14
						25	3384	3309.48	3099.07	74.52
						25.02	3375	3301.59	3094.46	73.41
						25.04	3302	3294.07	3089.85	7.93
						25.06	3208	3286.81	3085.24	-78.81
						25.08	3186	3279.74	3080.62	-93.74
						25.1	3220	3272.81	3076	-52.81
						25.12	3245	3265.98	3071.37	-20.98
						25.14	3354	3259.22	3066.73	94.78
						25.16	3185	3252.52	3062.09	-67.52
						25.18	3263	3245.86	3057.44	17.14
						25.2	3175	3239.22	3052.78	-64.22
						25.22	3203	3232.61	3048.12	-29.61
						25.24	3132	3226.02	3043.46	-94.02
						25.26	3234	3219.44	3038.78	14.56
						25.28	3241	3212.87	3034.1	28.13
						25.3	3236	3206.32	3029.41	29.68
						25.32	3227	3199.77	3024.71	27.23
						25.34	3157	3193.23	3020.01	-36.23
						25.36	3236	3186.69	3015.3	49.31
						25.38	3065	3180.16	3010.58	-115.16
						25.4	3193	3173.64	3005.85	19.36
						25.42	3091	3167.12	3001.11	-76.12
						25.44	3189	3160.6	2996.37	28.4
						25.46	3060	3154.09	2991.62	-94.09
						25.48	3079	3147.58	2986.86	-68.58
						25.5	3066	3141.07	2982.09	-75.07
						25.52	3130	3134.56	2977.31	-4.56
						25.54	3100	3128.06	2972.52	-28.06
						25.56	3076	3121.56	2967.73	-45.56
						25.58	3078	3115.05	2962.92	-37.05
						25.6	3104	3108.55	2958.11	-4.55
						25.62	3119	3102.05	2953.29	16.95
						25.64	3008	3095.55	2948.46	-87.55
						25.66	2952	3089.06	2943.62	-137.06
						25.68	3133	3082.56	2938.77	50.44
						25.7	3044	3076.06	2933.91	-32.06
						25.72	2986	3069.56	2929.04	-83.56
						25.74	3118	3063.07	2924.16	54.93
						25.76	3029	3056.57	2919.28	-27.57
						25.78	2975	3050.08	2914.38	-75.08
						25.8	3047	3043.58	2909.48	3.42
						25.82	3038	3037.09	2904.56	0.91
						25.84	3089	3030.59	2899.64	58.41
						25.86	2995	3024.1	2894.71	-29.1
						25.88	3086	3017.61	2889.77	68.39
						25.9	2917	3011.11	2884.82	-94.11
						25.92	2827	3004.62	2879.86	-177.62
						25.94	2873	2998.13	2874.89	-125.13
						25.96	2992	2991.64	2869.91	0.36
						25.98	3035	2985.16	2864.92	49.84
						26	2998	2978.67	2859.93	19.33
						26.02	3001	2972.19	2854.92	28.81
						26.04	2991	2965.71	2849.91	25.29
						26.06	2986	2959.23	2844.88	26.77
						26.08	2985	2952.75	2839.85	32.25
						26.1	2897	2946.28	2834.81	-49.28
						26.12	2922	2939.81	2829.76	-17.81
						26.14	2875	2933.34	2824.71	-58.34
						26.16	2915	2926.88	2819.64	-11.88
						26.18	2957	2920.42	2814.57	36.58
						26.2	2882	2913.97	2809.48	-31.97
						26.22	2839	2907.53	2804.39	-68.53
						26.24	2856	2901.1	2799.29	-45.1
						26.26	2892	2894.68	2794.19	-2.68
						26.28	2902	2888.28	2789.07	13.72
						26.3	2914	2881.9	2783.95	32.1
						26.32	2894	2875.55	2778.82	18.45
						26.34	2900	2869.23	2773.68	30.77
						26.36	2907	2862.98	2768.54	44.02
						26.38	2838	2856.79	2763.39	-18.79
						26.4	2883	2850.7	2758.23	32.3
						26.42	2845	2844.73	2753.06	0.27
						26.44	2877	2838.94	2747.89	38.06
						26.46	2869	2833.38	2742.71	35.62
						26.48	2915	2828.11	2737.53	86.89
						26.5	2923	2823.22	2732.33	99.78
						26.52	2896	2818.82	2727.14	77.18
						26.54	2819	2815.02	2721.93	3.98
						26.56	2896	2811.98	2716.72	84.02
						26.58	2939	2809.85	2711.51	129.15
						26.6	2910	2808.83	2706.29	101.17
						26.62	2938	2809.11	2701.06	128.89
						26.64	2864	2810.9	2695.83	53.1
						26.66	2938	2814.43	2690.59	123.57
						26.68	2881	2819.9	2685.35	61.1
						26.7	2900	2827.51	2680.11	72.49
						26.72	2773	2837.41	2674.86	-64.41
						26.74	2925	2849.72	2669.61	75.28
						26.76	2878	2864.49	2664.35	13.51
						26.78	2918	2881.68	2659.09	36.32
						26.8	2939	2901.18	2653.82	37.82
						26.82	2904	2922.75	2648.55	-18.75
						26.84	2993	2946.07	2643.28	46.93
						26.86	2966	2970.68	2638.01	-4.68
						26.88	2992	2996.02	2632.73	-4.02
						26.9	3074	3021.43	2627.45	52.57
						26.92	2964	3046.19	2622.17	-82.19
						26.94	3143	3069.49	2616.89	73.51
						26.96	3150	3090.51	2611.6	59.49
						26.98	3270	3108.43	2606.32	161.57
						27	3211	3122.51	2601.03	88.49
						27.02	3126	3132.04	2595.74	-6.04
						27.04	3225	3136.5	2590.45	88.5
						27.06	3315	3135.49	2585.16	179.51
						27.08	3176	3128.84	2579.87	47.16
						27.1	3094	3116.56	2574.58	-22.56
						27.12	3054	3098.87	2569.28	-44.87
						27.14	3038	3076.19	2563.99	-38.19
						27.16	3127	3049.08	2558.7	77.92
						27.18	2983	3018.23	2553.41	-35.23
						27.2	2942	2984.4	2548.12	-42.4
						27.22	3050	2948.42	2542.83	101.58
						27.24	2900	2911.1	2537.55	-11.1
						27.26	3020	2873.22	2532.26	146.78
						27.28	2807	2835.5	2526.98	-28.5
						27.3	2803	2798.6	2521.7	4.4
						27.32	2683	2763.04	2516.42	-80.04
						27.34	2683	2729.27	2511.15	-46.27
						27.36	2836	2697.61	2505.87	138.39
						27.38	2668	2668.26	2500.6	-0.26
						27.4	2758	2641.33	2495.34	116.67
						27.42	2592	2616.86	2490.07	-24.86
						27.44	2812	2594.78	2484.82	217.22
						27.46	2575	2574.97	2479.56	0.03
						27.48	2599	2557.27	2474.31	41.73
						27.5	2568	2541.5	2469.06	26.5
						27.52	2645	2527.44	2463.82	117.56
						27.54	2557	2514.87	2458.59	42.13
						27.56	2626	2503.6	2453.36	122.4
						27.58	2610	2493.42	2448.13	116.58
						27.6	2530	2484.15	2442.91	45.85
						27.62	2472	2475.63	2437.7	-3.63
						27.64	2564	2467.72	2432.49	96.28
						27.66	2538	2460.3	2427.29	77.7
						27.68	2551	2453.26	2422.1	97.74
						27.7	2421	2446.53	2416.91	-25.53
						27.72	2436	2440.04	2411.73	-4.04
						27.74	2516	2433.74	2406.56	82.26
						27.76	2428	2427.57	2401.4	0.43
						27.78	2455	2421.52	2396.24	33.48
						27.8	2445	2415.56	2391.09	29.44
						27.82	2458	2409.66	2385.95	48.34
						27.84	2469	2403.83	2380.82	65.17
						27.86	2400	2398.04	2375.7	1.96
						27.88	2400	2392.29	2370.59	7.71
						27.9	2424	2386.57	2365.48	37.43
						27.92	2446	2380.89	2360.39	65.11
						27.94	2381	2375.23	2355.31	5.77
						27.96	2388	2369.61	2350.23	18.39
						27.98	2426	2364	2345.17	62
						28	2438	2358.43	2340.11	79.57
						28.02	2361	2352.88	2335.07	8.12
						28.04	2432	2347.36	2330.04	84.64
						28.06	2351	2341.86	2325.02	9.14
						28.08	2404	2336.38	2320.01	67.62
						28.1	2326	2330.93	2315.01	-4.93
						28.12	2305	2325.51	2310.02	-20.51
						28.14	2313	2320.11	2305.05	-7.11
						28.16	2328	2314.73	2300.09	13.27
						28.18	2359	2309.38	2295.14	49.62
						28.2	2341	2304.05	2290.2	36.95
						28.22	2313	2298.75	2285.28	14.25
						28.24	2149	2293.47	2280.37	-144.47
						28.26	2229	2288.22	2275.47	-59.22
						28.28	2293	2282.99	2270.58	10.01
						28.3	2301	2277.78	2265.71	23.22
						28.32	2221	2272.6	2260.85	-51.6
						28.34	2227	2267.45	2256.01	-40.45
						28.36	2261	2262.32	2251.18	-1.32
						28.38	2259	2257.22	2246.37	1.78
						28.4	2200	2252.14	2241.57	-52.14
						28.42	2301	2247.09	2236.78	53.91
						28.44	2209	2242.06	2232.01	-33.06
						28.46	2199	2237.06	2227.25	-38.06
						28.48	2228	2232.09	2222.51	-4.09
						28.5	2205	2227.14	2217.79	-22.14
						28.52	2199	2222.21	2213.08	-23.21
						28.54	2248	2217.31	2208.38	30.69
						28.56	2182	2212.44	2203.7	-30.44
						28.58	2217	2207.59	2199.04	9.41
						28.6	2123	2202.77	2194.39	-79.77
						28.62	2150	2197.98	2189.76	-47.98
						28.64	2113	2193.21	2185.15	-80.21
						28.66	2208	2188.47	2180.55	19.53
						28.68	2070	2183.75	2175.97	-113.75
						28.7	2213	2179.06	2171.41	33.94
						28.72	2149	2174.4	2166.86	-25.4
						28.74	2171	2169.77	2162.34	1.23
						28.76	2174	2165.16	2157.82	8.84
						28.78	2151	2160.57	2153.33	-9.57
						28.8	2120	2156.02	2148.85	-36.02
						28.82	2115	2151.49	2144.39	-36.49
						28.84	2070	2146.98	2139.95	-76.98
						28.86	2095	2142.51	2135.53	-47.51
						28.88	2144	2138.06	2131.13	5.94
						28.9	2069	2133.64	2126.74	-64.64
						28.92	2127	2129.24	2122.37	-2.24
						28.94	2058	2124.88	2118.02	-66.88
						28.96	2126	2120.53	2113.69	5.47
						28.98	2083	2116.22	2109.37	-33.22
						29	2080	2111.93	2105.08	-31.93
						29.02	1975	2107.67	2100.8	-132.67
						29.04	2081	2103.44	2096.55	-22.44
						29.06	2035	2099.24	2092.31	-64.24
						29.08	2019	2095.06	2088.09	-76.06
						29.1	2022	2090.91	2083.89	-68.91
						29.12	1996	2086.79	2079.71	-90.79
						29.14	2140	2082.69	2075.55	57.31
						29.16	2077	2078.62	2071.41	-1.62
						29.18	2034	2074.58	2067.29	-40.58
						29.2	2035	2070.57	2063.18	-35.57
						29.22	1962	2066.58	2059.1	-104.58
						29.24	2020	2062.62	2055.04	-42.62
						29.26	1961	2058.69	2050.99	-97.69
						29.28	1955	2054.78	2046.97	-99.78
						29.3	2013	2050.91	2042.97	-37.91
						29.32	2049	2047.06	2038.98	1.94
						29.34	2045	2043.24	2035.02	1.76
						29.36	1978	2039.44	2031.07	-61.44
						29.38	1954	2035.67	2027.15	-81.67
						29.4	1945	2031.93	2023.25	-86.93
						29.42	2091	2028.22	2019.36	62.78
						29.44	1999	2024.54	2015.5	-25.54
						29.46	1994	2020.88	2011.65	-26.88
						29.48	1940	2017.25	2007.83	-77.25
						29.5	1940	2013.65	2004.03	-73.65
						29.52	1961	2010.07	2000.24	-49.07
						29.54	2004	2006.53	1996.48	-2.53
						29.56	2072	2003.01	1992.74	68.99
						29.58	2012	1999.51	1989.02	12.49
						29.6	1977	1996.05	1985.31	-19.05
						29.62	2046	1992.61	1981.63	53.39
						29.64	1909	1989.2	1977.97	-80.2
						29.66	1960	1985.82	1974.33	-25.82
						29.68	1914	1982.47	1970.71	-68.47
						29.7	1923	1979.14	1967.11	-56.14
						29.72	1946	1975.85	1963.53	-29.85
						29.74	1873	1972.58	1959.97	-99.58
						29.76	1966	1969.33	1956.43	-3.33
						29.78	1919	1966.12	1952.91	-47.12
						29.8	1895	1962.94	1949.41	-67.94
						29.82	1856	1959.78	1945.93	-103.78
						29.84	1862	1956.65	1942.47	-94.65
						29.86	1943	1953.55	1939.04	-10.55
						29.88	1918	1950.48	1935.62	-32.48
						29.9	1877	1947.44	1932.22	-70.44
						29.92	1851	1944.42	1928.84	-93.42
						29.94	1836	1941.44	1925.48	-105.44
						29.96	1925	1938.48	1922.15	-13.48
						29.98	1937	1935.56	1918.83	1.44
						30	1904	1932.67	1915.53	-28.67
						30.02	1876	1929.8	1912.25	-53.8
						30.04	1817	1926.97	1908.99	-109.97
						30.06	1812	1924.17	1905.76	-112.17
						30.08	1859	1921.4	1902.54	-62.4
						30.1	1871	1918.66	1899.34	-47.66
						30.12	1847	1915.96	1896.16	-68.96
						30.14	1856	1913.29	1893	-57.29
						30.16	1935	1910.66	1889.86	24.34
						30.18	1894	1908.07	1886.74	-14.07
						30.2	1846	1905.52	1883.64	-59.52
						30.22	1877	1903.01	1880.56	-26.01
						30.24	1916	1900.55	1877.5	15.45
						30.26	1874	1898.15	1874.45	-24.15
						30.28	1852	1895.82	1871.43	-43.82
						30.3	1838	1893.56	1868.42	-55.56
						30.32	1917	1891.41	1865.44	25.59
						30.34	1861	1889.39	1862.47	-28.39
						30.36	1924	1887.53	1859.52	36.47
						30.38	1907	1885.89	1856.59	21.11
						30.4	1947	1884.54	1853.68	62.46
						30.42	1956	1883.56	1850.79	72.44
						30.44	1858	1883.08	1847.91	-25.08
						30.46	1914	1883.26	1845.06	30.74
						30.48	1929	1884.28	1842.22	44.72
						30.5	1987	1886.39	1839.4	100.61
						30.52	2041	1889.91	1836.6	151.09
						30.54	2056	1895.19	1833.82	160.81
						30.56	1942	1902.67	1831.05	39.33
						30.58	1999	1912.88	1828.31	86.12
						30.6	2037	1926.38	1825.58	110.62
						30.62	2103	1943.85	1822.87	159.15
						30.64	2146	1966	1820.17	180
						30.66	2157	1993.6	1817.5	163.4
						30.68	2154	2027.42	1814.84	126.58
						30.7	2216	2068.25	1812.19	147.75
						30.72	2232	2116.81	1809.57	115.19
						30.74	2275	2173.74	1806.96	101.26
						30.76	2236	2239.53	1804.37	-3.53
						30.78	2334	2314.46	1801.79	19.54
						30.8	2384	2398.58	1799.24	-14.58
						30.82	2415	2491.61	1796.69	-76.61
						30.84	2482	2592.95	1794.17	-110.95
						30.86	2627	2701.6	1791.66	-74.6
						30.88	2602	2816.17	1789.17	-214.17
						30.9	2796	2934.88	1786.69	-138.88
						30.92	2887	3055.57	1784.23	-168.57
						30.94	2978	3175.74	1781.79	-197.74
						30.96	3180	3292.65	1779.36	-112.65
						30.98	3337	3403.37	1776.94	-66.37
						31	3472	3504.88	1774.54	-32.88
						31.02	3573	3594.26	1772.16	-21.26
						31.04	3705	3668.73	1769.79	36.27
						31.06	3863	3725.9	1767.44	137.1
						31.08	3990	3763.84	1765.1	226.16
						31.1	3965	3781.22	1762.78	183.78
						31.12	4127	3777.42	1760.47	349.58
						31.14	3956	3752.51	1758.18	203.49
						31.16	3839	3707.3	1755.9	131.7
						31.18	3846	3643.25	1753.63	202.75
						31.2	3604	3562.38	1751.38	41.62
						31.22	3488	3467.14	1749.14	20.86
						31.24	3313	3360.3	1746.92	-47.3
						31.26	3155	3244.8	1744.71	-89.8
						31.28	2965	3123.61	1742.52	-158.61
						31.3	2961	2999.62	1740.33	-38.62
						31.32	2771	2875.52	1738.16	-104.52
						31.34	2661	2753.73	1736.01	-92.73
						31.36	2495	2636.33	1733.86	-141.33
						31.38	2486	2525.03	1731.73	-39.03
						31.4	2358	2421.14	1729.62	-63.14
						31.42	2321	2325.59	1727.51	-4.59
						31.44	2311	2238.93	1725.42	72.07
						31.46	2241	2161.38	1723.34	79.62
						31.48	2181	2092.86	1721.27	88.14
						31.5	2141	2033.05	1719.22	107.95
						31.52	2074	1981.46	1717.17	92.54
						31.54	2138	1937.43	1715.14	200.57
						31.56	2052	1900.26	1713.12	151.74
						31.58	2058	1869.17	1711.11	188.83
						31.6	2002	1843.39	1709.12	158.61
						31.62	1991	1822.17	1707.13	168.83
						31.64	1955	1804.81	1705.16	150.19
						31.66	1925	1790.67	1703.19	134.33
						31.68	1930	1779.18	1701.24	150.82
						31.7	1950	1769.83	1699.3	180.17
						31.72	1934	1762.2	1697.37	171.8
						31.74	1895	1755.94	1695.45	139.06
						31.76	1863	1750.74	1693.53	112.26
						31.78	1778	1746.36	1691.63	31.64
						31.8	1809	1742.61	1689.74	66.39
						31.82	1753	1739.35	1687.86	13.65
						31.84	1779	1736.45	1685.99	42.55
						31.86	1804	1733.81	1684.13	70.19
						31.88	1700	1731.39	1682.28	-31.39
						31.9	1781	1729.11	1680.44	51.89
						31.92	1783	1726.95	1678.61	56.05
						31.94	1724	1724.88	1676.78	-0.88
						31.96	1691	1722.87	1674.97	-31.87
						31.98	1644	1720.92	1673.16	-76.92
						32	1678	1719.01	1671.36	-41.01
						32.02	1631	1717.13	1669.58	-86.13
						32.04	1637	1715.28	1667.79	-78.28
						32.06	1678	1713.45	1666.02	-35.45
						32.08	1658	1711.65	1664.26	-53.65
						32.1	1634	1709.87	1662.5	-75.87
						32.12	1615	1708.1	1660.76	-93.1
						32.14	1681	1706.35	1659.02	-25.35
						32.16	1622	1704.62	1657.29	-82.62
						32.18	1644	1702.9	1655.56	-58.9
						32.2	1682	1701.19	1653.84	-19.19
						32.22	1652	1699.5	1652.13	-47.5
						32.24	1563	1697.82	1650.43	-134.82
						32.26	1551	1696.15	1648.74	-145.15
						32.28	1564	1694.5	1647.05	-130.5
						32.3	1615	1692.85	1645.37	-77.85
						32.32	1671	1691.22	1643.69	-20.22
						32.34	1592	1689.59	1642.02	-97.59
						32.36	1582	1687.98	1640.36	-105.98
						32.38	1532	1686.37	1638.71	-154.37
						32.4	1554	1684.78	1637.06	-130.78
						32.42	1499	1683.19	1635.42	-184.19
						32.44	1582	1681.61	1633.78	-99.61
						32.46	1525	1680.05	1632.15	-155.05
						32.48	1555	1678.49	1630.53	-123.49
						32.5	1538	1676.94	1628.91	-138.94
						32.52	1598	1675.4	1627.29	-77.4
						32.54	1610	1673.87	1625.68	-63.87
						32.56	1540	1672.34	1624.08	-132.34
						32.58	1553	1670.83	1622.49	-117.83
						32.6	1537	1669.32	1620.89	-132.32
						32.62	1575	1667.83	1619.31	-92.83
						32.64	1577	1666.34	1617.72	-89.34
						32.66	1552	1664.87	1616.15	-112.87
						32.68	1524	1663.4	1614.58	-139.4
						32.7	1582	1661.94	1613.01	-79.94
						32.72	1541	1660.5	1611.45	-119.5
						32.74	1580	1659.06	1609.89	-79.06
						32.76	1542	1657.64	1608.33	-115.64
						32.78	1549	1656.23	1606.78	-107.23
						32.8	1564	1654.83	1605.24	-90.83
						32.82	1553	1653.44	1603.7	-100.44
						32.84	1612	1652.07	1602.16	-40.07
						32.86	1590	1650.71	1600.63	-60.71
						32.88	1496	1649.37	1599.1	-153.37
						32.9	1582	1648.04	1597.57	-66.04
						32.92	1549	1646.73	1596.05	-97.73
						32.94	1552	1645.44	1594.53	-93.44
						32.96	1564	1644.17	1593.02	-80.17
						32.98	1639	1642.92	1591.51	-3.92
						33	1618	1641.7	1590	-23.7
						33.02	1585	1640.5	1588.49	-55.5
						33.04	1600	1639.33	1586.99	-39.33
						33.06	1642	1638.19	1585.49	3.81
						33.08	1570	1637.09	1584	-67.09
						33.1	1681	1636.03	1582.51	44.97
						33.12	1610	1635.02	1581.02	-25.02
						33.14	1637	1634.08	1579.53	2.92
						33.16	1617	1633.21	1578.05	-16.21
						33.18	1622	1632.45	1576.57	-10.45
						33.2	1723	1631.81	1575.09	91.19
						33.22	1697	1631.35	1573.61	65.65
						33.24	1708	1631.11	1572.14	76.89
						33.26	1658	1631.19	1570.67	26.81
						33.28	1721	1631.67	1569.2	89.33
						33.3	1684	1632.71	1567.74	51.29
						33.32	1688	1634.49	1566.27	53.51
						33.34	1806	1637.25	1564.81	168.75
						33.36	1804	1641.31	1563.35	162.69
						33.38	1744	1647.05	1561.9	96.95
						33.4	1776	1654.99	1560.44	121.01
						33.42	1847	1665.74	1558.99	181.26
						33.44	1833	1680.05	1557.54	152.95
						33.46	1907	1698.82	1556.09	208.18
						33.48	1984	1723.11	1554.64	260.89
						33.5	2010	1754.15	1553.2	255.85
						33.52	1969	1793.32	1551.75	175.68
						33.54	2117	1842.17	1550.31	274.83
						33.56	2115	1902.36	1548.87	212.64
						33.58	2075	1975.65	1547.43	99.35
						33.6	2194	2063.83	1545.99	130.17
						33.62	2358	2168.66	1544.56	189.34
						33.64	2404	2291.79	1543.13	112.21
						33.66	2536	2434.62	1541.69	101.38
						33.68	2687	2598.26	1540.26	88.74
						33.7	2848	2783.34	1538.83	64.66
						33.72	2952	2989.96	1537.4	-37.96
						33.74	3114	3217.51	1535.98	-103.51
						33.76	3277	3464.65	1534.55	-187.65
						33.78	3457	3729.17	1533.13	-272.17
						33.8	3780	4008.02	1531.7	-228.02
						33.82	3919	4297.25	1530.28	-378.25
						33.84	4217	4592.08	1528.86	-375.08
						33.86	4628	4886.97	1527.44	-258.97
						33.88	4879	5175.77	1526.02	-296.77
						33.9	5232	5451.87	1524.61	-219.87
						33.92	5738	5708.44	1523.19	29.56
						33.94	6104	5938.69	1521.78	165.31
						33.96	6448	6136.15	1520.36	311.85
						33.98	6759	6295	1518.95	464
						34	7015	6410.37	1517.54	604.63
						34.02	7069	6478.64	1516.13	590.36
						34.04	7053	6497.65	1514.72	555.35
						34.06	7086	6466.81	1513.31	619.19
						34.08	6897	6387.12	1511.9	509.88
						34.1	6520	6261.11	1510.49	258.89
						34.12	6383	6092.65	1509.09	290.35
						34.14	5950	5886.77	1507.68	63.23
						34.16	5671	5649.34	1506.28	21.66
						34.18	5163	5386.83	1504.87	-223.83
						34.2	4861	5105.98	1503.47	-244.98
						34.22	4657	4813.53	1502.07	-156.53
						34.24	4159	4515.97	1500.67	-356.97
						34.26	3999	4219.3	1499.27	-220.3
						34.28	3682	3928.9	1497.87	-246.9
						34.3	3357	3649.37	1496.47	-292.37
						34.32	3225	3384.5	1495.08	-159.5
						34.34	2985	3137.17	1493.68	-152.17
						34.36	2917	2909.44	1492.28	7.56
						34.38	2668	2702.53	1490.89	-34.53
						34.4	2705	2516.94	1489.5	188.06
						34.42	2536	2352.5	1488.1	183.5
						34.44	2430	2208.53	1486.71	221.47
						34.46	2343	2083.92	1485.32	259.08
						34.48	2207	1977.24	1483.93	229.76
						34.5	2099	1886.87	1482.54	212.13
						34.52	2035	1811.08	1481.15	223.92
						34.54	2045	1748.12	1479.77	296.88
						34.56	1998	1696.26	1478.38	301.74
						34.58	1966	1653.89	1477	312.11
						34.6	1850	1619.49	1475.61	230.51
						34.62	1793	1591.73	1474.23	201.27
						34.64	1754	1569.4	1472.85	184.6
						34.66	1815	1551.46	1471.46	263.54
						34.68	1757	1537.05	1470.08	219.95
						34.7	1709	1525.43	1468.7	183.57
						34.72	1692	1515.98	1467.33	176.02
						34.74	1678	1508.23	1465.95	169.77
						34.76	1677	1501.78	1464.57	175.22
						34.78	1678	1496.31	1463.2	181.69
						34.8	1630	1491.59	1461.82	138.41
						34.82	1622	1487.44	1460.45	134.56
						34.84	1608	1483.71	1459.08	124.29
						34.86	1555	1480.29	1457.71	74.71
						34.88	1615	1477.12	1456.34	137.88
						34.9	1661	1474.12	1454.97	186.88
						34.92	1511	1471.26	1453.6	39.74
						34.94	1501	1468.52	1452.24	32.48
						34.96	1583	1465.85	1450.87	117.15
						34.98	1540	1463.26	1449.51	76.74
						35	1495	1460.72	1448.15	34.28
						35.02	1513	1458.23	1446.79	54.77
						35.04	1497	1455.79	1445.43	41.21
						35.06	1513	1453.39	1444.07	59.61
						35.08	1513	1451.02	1442.71	61.98
						35.1	1422	1448.69	1441.35	-26.69
						35.12	1466	1446.38	1440	19.62
						35.14	1494	1444.11	1438.65	49.89
						35.16	1463	1441.87	1437.3	21.13
						35.18	1443	1439.66	1435.95	3.34
						35.2	1441	1437.48	1434.6	3.52
						35.22	1470	1435.34	1433.25	34.66
						35.24	1474	1433.23	1431.91	40.77
						35.26	1431	1431.17	1430.56	-0.17
						35.28	1401	1429.15	1429.22	-28.15
						35.3	1426	1427.19	1427.88	-1.19
						35.32	1369	1425.31	1426.54	-56.31
						35.34	1369	1423.51	1425.21	-54.51
						35.36	1413	1421.83	1423.87	-8.83
						35.38	1380	1420.3	1422.54	-40.3
						35.4	1439	1418.97	1421.2	20.03
						35.42	1422	1417.87	1419.87	4.13
						35.44	1474	1417.1	1418.55	56.9
						35.46	1472	1416.72	1417.22	55.28
						35.48	1432	1416.85	1415.9	15.15
						35.5	1472	1417.61	1414.57	54.39
						35.52	1487	1419.15	1413.25	67.85
						35.54	1425	1421.66	1411.93	3.34
						35.56	1459	1425.32	1410.62	33.68
						35.58	1460	1430.39	1409.3	29.61
						35.6	1453	1437.09	1407.99	15.91
						35.62	1464	1445.72	1406.68	18.28
						35.64	1431	1456.56	1405.37	-25.56
						35.66	1591	1469.9	1404.06	121.1
						35.68	1474	1486.02	1402.76	-12.02
						35.7	1463	1505.2	1401.46	-42.2
						35.72	1436	1527.68	1400.16	-91.68
						35.74	1554	1553.63	1398.86	0.37
						35.76	1596	1583.18	1397.57	12.82
						35.78	1630	1616.35	1396.27	13.65
						35.8	1669	1653.06	1394.98	15.94
						35.82	1762	1693.12	1393.69	68.88
						35.84	1761	1736.2	1392.41	24.8
						35.86	1742	1781.83	1391.12	-39.83
						35.88	1729	1829.41	1389.84	-100.41
						35.9	1806	1878.2	1388.56	-72.2
						35.92	1831	1927.32	1387.29	-96.32
						35.94	1872	1975.81	1386.01	-103.81
						35.96	1996	2022.6	1384.74	-26.6
						35.98	2074	2066.59	1383.47	7.41
						36	2109	2106.65	1382.21	2.35
						36.02	2154	2141.71	1380.94	12.29
						36.04	2087	2170.75	1379.68	-83.75
						36.06	2067	2192.89	1378.42	-125.89
						36.08	2161	2207.44	1377.17	-46.44
						36.1	2249	2213.92	1375.91	35.08
						36.12	2162	2212.08	1374.66	-50.08
						36.14	2044	2201.95	1373.42	-157.95
						36.16	2045	2183.77	1372.17	-138.77
						36.18	2030	2158.06	1370.93	-128.06
						36.2	1980	2125.51	1369.69	-145.51
						36.22	1930	2086.99	1368.45	-156.99
						36.24	1916	2043.49	1367.22	-127.49
						36.26	1900	1996.09	1365.99	-96.09
						36.28	1824	1945.89	1364.76	-121.89
						36.3	1760	1893.98	1363.53	-133.98
						36.32	1673	1841.42	1362.31	-168.42
						36.34	1696	1789.16	1361.09	-93.16
						36.36	1644	1738.07	1359.88	-94.07
						36.38	1557	1688.89	1358.66	-131.89
						36.4	1503	1642.21	1357.45	-139.21
						36.42	1535	1598.5	1356.25	-63.5
						36.44	1497	1558.08	1355.04	-61.08
						36.46	1507	1521.17	1353.84	-14.17
						36.48	1497	1487.82	1352.64	9.18
						36.5	1419	1458.03	1351.45	-39.03
						36.52	1366	1431.68	1350.26	-65.68
						36.54	1390	1408.6	1349.07	-18.6
						36.56	1432	1388.56	1347.88	43.44
						36.58	1388	1371.3	1346.7	16.7
						36.6	1340	1356.54	1345.52	-16.54
						36.62	1351	1343.98	1344.34	7.02
						36.64	1311	1333.36	1343.17	-22.36
						36.66	1341	1324.4	1342	16.6
						36.68	1311	1316.85	1340.83	-5.85
						36.7	1390	1310.48	1339.67	79.52
						36.72	1315	1305.08	1338.51	9.92
						36.74	1219	1300.5	1337.35	-81.5
						36.76	1308	1296.56	1336.2	11.44
						36.78	1279	1293.14	1335.05	-14.14
						36.8	1247	1290.14	1333.9	-43.14
						36.82	1312	1287.46	1332.76	24.54
						36.84	1278	1285.05	1331.62	-7.05
						36.86	1281	1282.83	1330.48	-1.83
						36.88	1326	1280.76	1329.35	45.24
						36.9	1277	1278.82	1328.21	-1.82
						36.92	1263	1276.97	1327.09	-13.97
						36.94	1229	1275.19	1325.96	-46.19
						36.96	1245	1273.47	1324.84	-28.47
						36.98	1282	1271.8	1323.72	10.2
						37	1263	1270.16	1322.61	-7.16
						37.02	1252	1268.56	1321.5	-16.56
						37.04	1252	1266.98	1320.39	-14.98
						37.06	1283	1265.43	1319.29	17.57
						37.08	1226	1263.9	1318.19	-37.9
						37.1	1189	1262.39	1317.09	-73.39
						37.12	1269	1260.9	1316	8.1
						37.14	1205	1259.42	1314.9	-54.42
						37.16	1267	1257.96	1313.82	9.04
						37.18	1282	1256.52	1312.73	25.48
						37.2	1267	1255.09	1311.65	11.91
						37.22	1204	1253.67	1310.57	-49.67
						37.24	1243	1252.28	1309.5	-9.28
						37.26	1244	1250.89	1308.43	-6.89
						37.28	1206	1249.52	1307.36	-43.52
						37.3	1283	1248.17	1306.3	34.83
						37.32	1229	1246.83	1305.24	-17.83
						37.34	1236	1245.5	1304.18	-9.5
						37.36	1176	1244.19	1303.13	-68.19
						37.38	1264	1242.89	1302.08	21.11
						37.4	1157	1241.6	1301.03	-84.6
						37.42	1245	1240.33	1299.98	4.67
						37.44	1258	1239.07	1298.94	18.93
						37.46	1230	1237.83	1297.9	-7.83
						37.48	1248	1236.59	1296.87	11.41
						37.5	1248	1235.37	1295.84	12.63
						37.52	1227	1234.17	1294.81	-7.17
						37.54	1207	1232.97	1293.79	-25.97
						37.56	1199	1231.79	1292.76	-32.79
						37.58	1183	1230.62	1291.75	-47.62
						37.6	1232	1229.47	1290.73	2.53
						37.62	1218	1228.32	1289.72	-10.32
						37.64	1183	1227.19	1288.71	-44.19
						37.66	1240	1226.07	1287.7	13.93
						37.68	1215	1224.97	1286.7	-9.97
						37.7	1161	1223.87	1285.7	-62.87
						37.72	1185	1222.79	1284.71	-37.79
						37.74	1198	1221.73	1283.71	-23.73
						37.76	1209	1220.67	1282.72	-11.67
						37.78	1202	1219.63	1281.74	-17.63
						37.8	1164	1218.59	1280.75	-54.59
						37.82	1147	1217.58	1279.77	-70.58
						37.84	1154	1216.57	1278.79	-62.57
						37.86	1157	1215.57	1277.82	-58.57
						37.88	1181	1214.59	1276.85	-33.59
						37.9	1165	1213.62	1275.88	-48.62
						37.92	1188	1212.66	1274.91	-24.66
						37.94	1177	1211.71	1273.95	-34.71
						37.96	1178	1210.78	1272.99	-32.78
						37.98	1154	1209.86	1272.03	-55.86
						38	1237	1208.95	1271.08	28.05
						38.02	1096	1208.05	1270.13	-112.05
						38.04	1165	1207.16	1269.18	-42.16
						38.06	1156	1206.28	1268.23	-50.28
						38.08	1173	1205.42	1267.29	-32.42
						38.1	1134	1204.57	1266.35	-70.57
						38.12	1133	1203.73	1265.41	-70.73
						38.14	1165	1202.9	1264.48	-37.9
						38.16	1135	1202.08	1263.55	-67.08
						38.18	1141	1201.28	1262.62	-60.28
						38.2	1172	1200.48	1261.69	-28.48
						38.22	1136	1199.7	1260.76	-63.7
						38.24	1170	1198.93	1259.84	-28.93
						38.26	1151	1198.17	1258.92	-47.17
						38.28	1151	1197.42	1258.01	-46.42
						38.3	1111	1196.68	1257.09	-85.68
						38.32	1186	1195.96	1256.18	-9.96
						38.34	1116	1195.24	1255.27	-79.24
						38.36	1144	1194.54	1254.37	-50.54
						38.38	1169	1193.85	1253.46	-24.85
						38.4	1127	1193.17	1252.56	-66.17
						38.42	1208	1192.5	1251.66	15.5
						38.44	1153	1191.84	1250.76	-38.84
						38.46	1181	1191.19	1249.87	-10.19
						38.48	1182	1190.55	1248.98	-8.55
						38.5	1163	1189.93	1248.09	-26.93
						38.52	1185	1189.31	1247.2	-4.31
						38.54	1130	1188.71	1246.31	-58.71
						38.56	1175	1188.11	1245.43	-13.11
						38.58	1119	1187.53	1244.55	-68.53
						38.6	1120	1186.96	1243.67	-66.96
						38.62	1144	1186.39	1242.79	-42.39
						38.64	1168	1185.84	1241.91	-17.84
						38.66	1152	1185.3	1241.04	-33.3
						38.68	1188	1184.77	1240.17	3.23
						38.7	1133	1184.25	1239.3	-51.25
						38.72	1144	1183.74	1238.43	-39.74
						38.74	1058	1183.24	1237.57	-125.24
						38.76	1131	1182.75	1236.7	-51.75
						38.78	1140	1182.27	1235.84	-42.27
						38.8	1102	1181.81	1234.98	-79.81
						38.82	1146	1181.35	1234.12	-35.35
						38.84	1119	1180.9	1233.26	-61.9
						38.86	1138	1180.46	1232.41	-42.46
						38.88	1115	1180.03	1231.56	-65.03
						38.9	1129	1179.61	1230.7	-50.61
						38.92	1104	1179.21	1229.85	-75.21
						38.94	1167	1178.81	1229	-11.81
						38.96	1148	1178.42	1228.16	-30.42
						38.98	1102	1178.04	1227.31	-76.04
						39	1163	1177.67	1226.47	-14.67
						39.02	1076	1177.31	1225.63	-101.31
						39.04	1130	1176.96	1224.78	-46.96
						39.06	1109	1176.62	1223.94	-67.62
						39.08	1164	1176.29	1223.11	-12.29
						39.1	1111	1175.97	1222.27	-64.97
						39.12	1115	1175.66	1221.43	-60.66
						39.14	1146	1175.36	1220.6	-29.36
						39.16	1100	1175.06	1219.76	-75.06
						39.18	1103	1174.78	1218.93	-71.78
						39.2	1134	1174.51	1218.1	-40.51
						39.22	1046	1174.24	1217.27	-128.24
						39.24	1148	1173.99	1216.44	-25.99
						39.26	1124	1173.74	1215.61	-49.74
						39.28	1141	1173.51	1214.79	-32.51
						39.3	1124	1173.28	1213.96	-49.28
						39.32	1081	1173.06	1213.14	-92.06
						39.34	1122	1172.86	1212.31	-50.86
						39.36	1109	1172.66	1211.49	-63.66
						39.38	1173	1172.47	1210.67	0.53
						39.4	1226	1172.29	1209.85	53.71
						39.42	1131	1172.12	1209.03	-41.12
						39.44	1083	1171.96	1208.21	-88.96
						39.46	1103	1171.81	1207.39	-68.81
						39.48	1090	1171.67	1206.57	-81.67
						39.5	1140	1171.54	1205.75	-31.54
						39.52	1175	1171.42	1204.94	3.58
						39.54	1168	1171.31	1204.12	-3.31
						39.56	1156	1171.21	1203.31	-15.21
						39.58	1139	1171.12	1202.49	-32.12
						39.6	1116	1171.04	1201.68	-55.04
						39.62	1174	1170.97	1200.86	3.03
						39.64	1123	1170.91	1200.05	-47.91
						39.66	1208	1170.87	1199.24	37.13
						39.68	1217	1170.83	1198.43	46.17
						39.7	1158	1170.8	1197.61	-12.8
						39.72	1156	1170.79	1196.8	-14.79
						39.74	1133	1170.79	1195.99	-37.79
						39.76	1097	1170.8	1195.18	-73.8
						39.78	1168	1170.82	1194.37	-2.82
						39.8	1156	1170.85	1193.56	-14.85
						39.82	1127	1170.9	1192.75	-43.9
						39.84	1173	1170.96	1191.94	2.04
						39.86	1144	1171.03	1191.13	-27.03
						39.88	1205	1171.12	1190.32	33.88
						39.9	1137	1171.22	1189.51	-34.22
						39.92	1186	1171.34	1188.71	14.66
						39.94	1159	1171.47	1187.9	-12.47
						39.96	1150	1171.62	1187.09	-21.62
						39.98	1138	1171.79	1186.28	-33.79
						40	1203	1171.98	1185.47	31.02
						40.02	1198	1172.18	1184.66	25.82
						40.04	1146	1172.41	1183.85	-26.41
						40.06	1205	1172.65	1183.05	32.35
						40.08	1256	1172.93	1182.24	83.07
						40.1	1178	1173.23	1181.43	4.77
						40.12	1205	1173.55	1180.62	31.45
						40.14	1196	1173.92	1179.81	22.08
						40.16	1263	1174.32	1179	88.68
						40.18	1240	1174.76	1178.19	65.24
						40.2	1245	1175.27	1177.38	69.73
						40.22	1276	1175.84	1176.57	100.16
						40.24	1278	1176.49	1175.77	101.51
						40.26	1203	1177.25	1174.96	25.75
						40.28	1286	1178.16	1174.15	107.84
						40.3	1284	1179.23	1173.33	104.77
						40.32	1247	1180.54	1172.52	66.46
						40.34	1316	1182.14	1171.71	133.86
						40.36	1402	1184.12	1170.9	217.88
						40.38	1297	1186.59	1170.09	110.41
						40.4	1398	1189.69	1169.28	208.31
						40.42	1351	1193.59	1168.47	157.41
						40.44	1380	1198.5	1167.65	181.5
						40.46	1348	1204.68	1166.84	143.32
						40.48	1427	1212.43	1166.03	214.57
						40.5	1466	1222.14	1165.21	243.86
						40.52	1525	1234.21	1164.4	290.79
						40.54	1544	1249.16	1163.59	294.84
						40.56	1539	1267.55	1162.77	271.45
						40.58	1573	1290.01	1161.96	282.99
						40.6	1574	1317.24	1161.14	256.76
						40.62	1562	1349.97	1160.32	212.03
						40.64	1700	1389.01	1159.51	310.99
						40.66	1675	1435.16	1158.69	239.84
						40.68	1755	1489.23	1157.87	265.77
						40.7	1822	1552	1157.05	270
						40.72	1916	1624.18	1156.23	291.82
						40.74	1928	1706.37	1155.41	221.63
						40.76	1991	1799.05	1154.59	191.95
						40.78	2082	1902.49	1153.77	179.51
						40.8	2083	2016.74	1152.95	66.26
						40.82	2214	2141.56	1152.13	72.44
						40.84	2289	2276.43	1151.31	12.57
						40.86	2471	2420.49	1150.48	50.51
						40.88	2578	2572.53	1149.66	5.47
						40.9	2711	2731	1148.84	-20
						40.92	2810	2894.01	1148.01	-84.01
						40.94	3020	3059.33	1147.19	-39.33
						40.96	3082	3224.49	1146.36	-142.49
						40.98	3357	3386.78	1145.54	-29.78
						41	3524	3543.37	1144.71	-19.37
						41.02	3770	3691.35	1143.88	78.65
						41.04	3950	3827.9	1143.05	122.1
						41.06	4120	3950.35	1142.22	169.65
						41.08	4154	4056.33	1141.39	97.67
						41.1	4303	4143.88	1140.56	159.12
						41.12	4324	4211.58	1139.73	112.42
						41.14	4432	4258.63	1138.9	173.37
						41.16	4519	4284.94	1138.07	234.06
						41.18	4466	4291.1	1137.24	174.9
						41.2	4538	4278.44	1136.41	259.56
						41.22	4340	4248.94	1135.57	91.06
						41.24	4381	4205.16	1134.74	175.84
						41.26	4290	4150.18	1133.9	139.82
						41.28	4083	4087.42	1133.07	-4.42
						41.3	4111	4020.56	1132.23	90.44
						41.32	3975	3953.35	1131.4	21.65
						41.34	3844	3889.49	1130.56	-45.49
						41.36	3716	3832.47	1129.72	-116.47
						41.38	3701	3785.43	1128.88	-84.43
						41.4	3658	3751.05	1128.04	-93.05
						41.42	3567	3731.41	1127.2	-164.41
						41.44	3504	3727.98	1126.36	-223.98
						41.46	3504	3741.47	1125.52	-237.47
						41.48	3591	3771.88	1124.68	-180.88
						41.5	3599	3818.44	1123.84	-219.44
						41.52	3676	3879.67	1123	-203.67
						41.54	3887	3953.41	1122.16	-66.41
						41.56	3967	4036.89	1121.31	-69.89
						41.58	4139	4126.84	1120.47	12.16
						41.6	4266	4219.58	1119.63	46.42
						41.62	4502	4311.21	1118.78	190.79
						41.64	4559	4397.69	1117.94	161.31
						41.66	4840	4475.03	1117.09	364.97
						41.68	5003	4539.47	1116.25	463.53
						41.7	5218	4587.62	1115.4	630.38
						41.72	5241	4616.59	1114.56	624.41
						41.74	5214	4624.18	1113.71	589.82
						41.76	5295	4608.86	1112.86	686.14
						41.78	5197	4569.9	1112.01	627.1
						41.8	4963	4507.33	1111.17	455.67
						41.82	4894	4421.89	1110.32	472.11
						41.84	4620	4314.99	1109.47	305.01
						41.86	4478	4188.65	1108.62	289.35
						41.88	4116	4045.31	1107.77	70.69
						41.9	3986	3887.8	1106.92	98.2
						41.92	3791	3719.17	1106.07	71.83
						41.94	3582	3542.59	1105.22	39.41
						41.96	3337	3361.21	1104.37	-24.21
						41.98	3062	3178.07	1103.52	-116.07
						42	2944	2996.01	1102.67	-52.01
						42.02	2775	2817.6	1101.82	-42.6
						42.04	2555	2645.09	1100.97	-90.09
						42.06	2442	2480.37	1100.12	-38.37
						42.08	2326	2324.95	1099.27	1.05
						42.1	2212	2179.97	1098.42	32.03
						42.12	2079	2046.21	1097.57	32.79
						42.14	2027	1924.08	1096.72	102.92
						42.16	1961	1813.71	1095.87	147.29
						42.18	1893	1714.96	1095.01	178.04
						42.2	1783	1627.43	1094.16	155.57
						42.22	1739	1550.58	1093.31	188.42
						42.24	1711	1483.71	1092.46	227.29
						42.26	1589	1426.03	1091.61	162.97
						42.28	1604	1376.68	1090.76	227.32
						42.3	1545	1334.81	1089.91	210.19
						42.32	1551	1299.55	1089.06	251.45
						42.34	1468	1270.07	1088.21	197.93
						42.36	1407	1245.58	1087.36	161.42
						42.38	1409	1225.35	1086.51	183.65
						42.4	1356	1208.74	1085.66	147.26
						42.42	1465	1195.14	1084.81	269.86
						42.44	1372	1184.04	1083.96	187.96
						42.46	1384	1174.99	1083.11	209.01
						42.48	1275	1167.61	1082.26	107.39
						42.5	1331	1161.58	1081.41	169.42
						42.52	1329	1156.63	1080.56	172.37
						42.54	1237	1152.55	1079.72	84.45
						42.56	1267	1149.15	1078.87	117.85
						42.58	1289	1146.3	1078.02	142.7
						42.6	1219	1143.88	1077.18	75.12
						42.62	1256	1141.82	1076.33	114.18
						42.64	1182	1140.06	1075.48	41.94
						42.66	1159	1138.55	1074.64	20.45
						42.68	1166	1137.27	1073.8	28.73
						42.7	1197	1136.22	1072.95	60.78
						42.72	1182	1135.41	1072.11	46.59
						42.74	1130	1134.84	1071.27	-4.84
						42.76	1192	1134.56	1070.42	57.44
						42.78	1107	1134.6	1069.58	-27.6
						42.8	1239	1135.02	1068.74	103.98
						42.82	1105	1135.89	1067.9	-30.89
						42.84	1092	1137.29	1067.06	-45.29
						42.86	1126	1139.32	1066.22	-13.32
						42.88	1147	1142.07	1065.39	4.93
						42.9	1142	1145.67	1064.55	-3.67
						42.92	1061	1150.23	1063.71	-89.23
						42.94	1164	1155.89	1062.88	8.11
						42.96	1122	1162.78	1062.05	-40.78
						42.98	1149	1171.04	1061.21	-22.04
						43	1223	1180.8	1060.38	42.2
						43.02	1199	1192.19	1059.55	6.81
						43.04	1149	1205.3	1058.72	-56.3
						43.06	1171	1220.21	1057.89	-49.21
						43.08	1119	1237	1057.06	-118
						43.1	1190	1255.66	1056.23	-65.66
						43.12	1219	1276.18	1055.41	-57.18
						43.14	1215	1298.48	1054.58	-83.48
						43.16	1249	1322.44	1053.76	-73.44
						43.18	1231	1347.87	1052.94	-116.87
						43.2	1286	1374.52	1052.11	-88.52
						43.22	1262	1402.09	1051.29	-140.09
						43.24	1269	1430.24	1050.47	-161.24
						43.26	1380	1458.54	1049.66	-78.54
						43.28	1334	1486.54	1048.84	-152.54
						43.3	1350	1513.75	1048.02	-163.75
						43.32	1407	1539.66	1047.21	-132.66
						43.34	1447	1563.74	1046.4	-116.74
						43.36	1395	1585.48	1045.59	-190.48
						43.38	1454	1604.37	1044.78	-150.37
						43.4	1444	1619.99	1043.97	-175.99
						43.42	1528	1631.92	1043.16	-103.92
						43.44	1479	1639.88	1042.36	-160.88
						43.46	1538	1643.64	1041.55	-105.64
						43.48	1550	1643.08	1040.75	-93.08
						43.5	1552	1638.21	1039.95	-86.21
						43.52	1594	1629.13	1039.15	-35.13
						43.54	1555	1616.01	1038.35	-61.01
						43.56	1488	1599.16	1037.55	-111.16
						43.58	1467	1578.94	1036.76	-111.94
						43.6	1435	1555.76	1035.97	-120.76
						43.62	1378	1530.11	1035.17	-152.11
						43.64	1448	1502.47	1034.38	-54.47
						43.66	1369	1473.38	1033.6	-104.38
						43.68	1301	1443.33	1032.81	-142.33
						43.7	1251	1412.82	1032.03	-161.82
						43.72	1291	1382.31	1031.24	-91.31
						43.74	1226	1352.22	1030.46	-126.22
						43.76	1184	1322.92	1029.68	-138.92
						43.78	1239	1294.71	1028.9	-55.71
						43.8	1220	1267.87	1028.13	-47.87
						43.82	1121	1242.59	1027.35	-121.59
						43.84	1141	1219.02	1026.58	-78.02
						43.86	1094	1197.24	1025.81	-103.24
						43.88	1103	1177.3	1025.04	-74.3
						43.9	1138	1159.2	1024.28	-21.2
						43.92	1052	1142.89	1023.51	-90.89
						43.94	1091	1128.31	1022.75	-37.31
						43.96	1062	1115.35	1021.99	-53.35
						43.98	1128	1103.91	1021.23	24.09
						44	1059	1093.87	1020.48	-34.87
						44.02	1055	1085.08	1019.72	-30.08
						44.04	998	1077.43	1018.97	-79.43
						44.06	972	1070.77	1018.22	-98.77
						44.08	954	1064.98	1017.47	-110.98
						44.1	1018	1059.95	1016.72	-41.95
						44.12	971	1055.56	1015.98	-84.56
						44.14	996	1051.72	1015.24	-55.72
						44.16	963	1048.33	1014.5	-85.33
						44.18	990	1045.33	1013.76	-55.33
						44.2	982	1042.63	1013.03	-60.63
						44.22	1023	1040.19	1012.29	-17.19
						44.24	972	1037.95	1011.56	-65.95
						44.26	1000	1035.88	1010.83	-35.88
						44.28	1022	1033.94	1010.1	-11.94
						44.3	961	1032.1	1009.38	-71.1
						44.32	973	1030.34	1008.66	-57.34
						44.34	958	1028.64	1007.94	-70.64
						44.36	952	1026.99	1007.22	-74.99
						44.38	902	1025.37	1006.5	-123.37
						44.4	974	1023.79	1005.79	-49.79
						44.42	997	1022.22	1005.08	-25.22
						44.44	943	1020.67	1004.37	-77.67
						44.46	979	1019.13	1003.66	-40.13
						44.48	1003	1017.59	1002.96	-14.59
						44.5	947	1016.07	1002.25	-69.07
						44.52	1001	1014.55	1001.55	-13.55
						44.54	1027	1013.03	1000.86	13.97
						44.56	981	1011.51	1000.16	-30.51
						44.58	940	1009.99	999.469	-69.99
						44.6	989	1008.48	998.778	-19.48
						44.62	969	1006.97	998.09	-37.97
						44.64	948	1005.45	997.404	-57.45
						44.66	922	1003.94	996.72	-81.94
						44.68	950	1002.42	996.038	-52.42
						44.7	943	1000.91	995.359	-57.91
						44.72	938	999.396	994.682	-61.396
						44.74	930	997.881	994.008	-67.881
						44.76	939	996.365	993.336	-57.365
						44.78	957	994.849	992.666	-37.849
						44.8	946	993.332	991.998	-47.332
						44.82	973	991.814	991.333	-18.814
						44.84	900	990.296	990.671	-90.296
						44.86	940	988.778	990.01	-48.778
						44.88	941	987.258	989.352	-46.258
						44.9	980	985.738	988.696	-5.738
						44.92	973	984.218	988.043	-11.218
						44.94	969	982.697	987.392	-13.697
						44.96	970	981.175	986.743	-11.175
						44.98	916	979.653	986.097	-63.653
						45	994	978.13	985.453	15.87
						45.02	1032	976.607	984.811	55.393
						45.04	950	975.083	984.171	-25.083
						45.06	946	973.559	983.534	-27.559
						45.08	1042	972.035	982.899	69.965
						45.1	959	970.511	982.267	-11.511
						45.12	945	968.986	981.637	-23.986
						45.14	977	967.461	981.009	9.539
						45.16	943	965.936	980.383	-22.936
						45.18	993	964.411	979.76	28.589
						45.2	936	962.886	979.139	-26.886
						45.22	941	961.362	978.52	-20.362
						45.24	992	959.837	977.903	32.163
						45.26	986	958.313	977.289	27.687
						45.28	1005	956.789	976.677	48.211
						45.3	1015	955.266	976.067	59.734
						45.32	968	953.744	975.459	14.256
						45.34	939	952.222	974.854	-13.222
						45.36	998	950.702	974.25	47.298
						45.38	996	949.183	973.649	46.817
						45.4	1027	947.665	973.05	79.335
						45.42	976	946.15	972.454	29.85
						45.44	946	944.637	971.859	1.363
						45.46	1003	943.127	971.267	59.873
						45.48	1000	941.621	970.676	58.379
						45.5	930	940.119	970.088	-10.119
						45.52	986	938.622	969.502	47.378
						45.54	979	937.132	968.918	41.868
						45.56	942	935.649	968.336	6.351
						45.58	939	934.175	967.756	4.825
						45.6	998	932.712	967.178	65.288
						45.62	978	931.263	966.602	46.737
						45.64	998	929.828	966.029	68.172
						45.66	925	928.411	965.457	-3.411
						45.68	935	927.014	964.887	7.986
						45.7	977	925.64	964.319	51.36
						45.72	932	924.294	963.753	7.706
						45.74	926	922.977	963.189	3.023
						45.76	913	921.694	962.627	-8.694
						45.78	923	920.448	962.067	2.552
						45.8	940	919.242	961.508	20.758
						45.82	857	918.079	960.952	-61.079
						45.84	888	916.964	960.397	-28.964
						45.86	913	915.897	959.844	-2.897
						45.88	917	914.881	959.293	2.119
						45.9	861	913.916	958.744	-52.916
						45.92	932	913.003	958.196	18.997
						45.94	884	912.14	957.651	-28.14
						45.96	884	911.326	957.107	-27.326
						45.98	868	910.556	956.564	-42.556
						46	913	909.826	956.023	3.174
						46.02	875	909.13	955.484	-34.13
						46.04	913	908.458	954.947	4.542
						46.06	915	907.803	954.411	7.197
						46.08	888	907.155	953.877	-19.155
						46.1	859	906.501	953.344	-47.501
						46.12	884	905.829	952.813	-21.829
						46.14	921	905.128	952.283	15.872
						46.16	866	904.383	951.755	-38.383
						46.18	831	903.583	951.228	-72.583
						46.2	863	902.714	950.703	-39.714
						46.22	860	901.766	950.179	-41.766
						46.24	876	900.728	949.656	-24.728
						46.26	887	899.594	949.135	-12.594
						46.28	888	898.355	948.615	-10.355
						46.3	837	897.01	948.097	-60.01
						46.32	922	895.556	947.579	26.444
						46.34	844	893.996	947.063	-49.996
						46.36	849	892.333	946.549	-43.333
						46.38	830	890.573	946.035	-60.573
						46.4	827	888.724	945.523	-61.724
						46.42	864	886.796	945.012	-22.796
						46.44	855	884.8	944.502	-29.8
						46.46	855	882.748	943.993	-27.748
						46.48	838	880.654	943.485	-42.654
						46.5	846	878.529	942.978	-32.529
						46.52	855	876.387	942.472	-21.387
						46.54	867	874.24	941.967	-7.24
						46.56	858	872.099	941.463	-14.099
						46.58	849	869.976	940.96	-20.976
						46.6	889	867.88	940.458	21.12
						46.62	860	865.818	939.957	-5.818
						46.64	861	863.798	939.457	-2.798
						46.66	880	861.826	938.958	18.174
						46.68	852	859.905	938.459	-7.905
						46.7	895	858.038	937.961	36.962
						46.72	866	856.228	937.464	9.772
						46.74	872	854.474	936.967	17.526
						46.76	795	852.778	936.472	-57.778
						46.78	813	851.138	935.977	-38.138
						46.8	861	849.554	935.482	11.446
						46.82	854	848.024	934.988	5.976
						46.84	808	846.546	934.495	-38.546
						46.86	801	845.12	934.002	-44.12
						46.88	848	843.744	933.51	4.256
						46.9	816	842.42	933.018	-26.42
						46.92	910	841.148	932.527	68.852
						46.94	869	839.932	932.036	29.068
						46.96	874	838.774	931.545	35.226
						46.98	837	837.682	931.055	-0.682
						47	827	836.666	930.565	-9.666
						47.02	859	835.737	930.076	23.263
						47.04	842	834.912	929.586	7.088
						47.06	878	834.212	929.097	43.788
						47.08	879	833.662	928.609	45.338
						47.1	859	833.296	928.12	25.704
						47.12	876	833.151	927.632	42.849
						47.14	903	833.276	927.143	69.724
						47.16	840	833.725	926.655	6.275
						47.18	893	834.562	926.167	58.438
						47.2	893	835.864	925.679	57.136
						47.22	827	837.715	925.191	-10.715
						47.24	891	840.212	924.703	50.788
						47.26	849	843.461	924.215	5.539
						47.28	876	847.58	923.726	28.42
						47.3	857	852.695	923.238	4.305
						47.32	905	858.941	922.75	46.059
						47.34	901	866.456	922.261	34.544
						47.36	924	875.386	921.772	48.614
						47.38	1003	885.869	921.283	117.131
						47.4	953	898.045	920.794	54.955
						47.42	934	912.041	920.305	21.959
						47.44	982	927.967	919.815	54.033
						47.46	990	945.915	919.325	44.085
						47.48	925	965.949	918.834	-40.949
						47.5	950	988.1	918.343	-38.1
						47.52	1021	1012.36	917.852	8.64
						47.54	1062	1038.67	917.36	23.33
						47.56	1050	1066.94	916.868	-16.94
						47.58	1086	1096.99	916.376	-10.99
						47.6	1177	1128.64	915.882	48.36
						47.62	1145	1161.59	915.389	-16.59
						47.64	1175	1195.54	914.895	-20.54
						47.66	1220	1230.09	914.4	-10.09
						47.68	1260	1264.82	913.904	-4.82
						47.7	1305	1299.26	913.408	5.74
						47.72	1319	1332.9	912.911	-13.9
						47.74	1273	1365.21	912.414	-92.21
						47.76	1429	1395.65	911.916	33.35
						47.78	1454	1423.67	911.417	30.33
						47.8	1451	1448.75	910.917	2.25
						47.82	1480	1470.4	910.417	9.6
						47.84	1492	1488.18	909.915	3.82
						47.86	1506	1501.72	909.413	4.28
						47.88	1580	1510.72	908.91	69.28
						47.9	1598	1514.99	908.406	83.01
						47.92	1652	1514.43	907.902	137.57
						47.94	1597	1509.04	907.396	87.96
						47.96	1543	1498.92	906.889	44.08
						47.98	1546	1484.27	906.382	61.73
						48	1439	1465.36	905.873	-26.36
						48.02	1459	1442.56	905.363	16.44
						48.04	1519	1416.28	904.853	102.72
						48.06	1473	1387	904.341	86
						48.08	1360	1355.23	903.828	4.77
						48.1	1289	1321.5	903.314	-32.5
						48.12	1298	1286.34	902.799	11.66
						48.14	1189	1250.27	902.283	-61.27
						48.16	1150	1213.8	901.766	-63.8
						48.18	1174	1177.4	901.247	-3.4
						48.2	1172	1141.51	900.727	30.49
						48.22	1089	1106.5	900.206	-17.5
						48.24	1053	1072.71	899.684	-19.71
						48.26	1027	1040.41	899.161	-13.41
						48.28	1050	1009.83	898.636	40.17
						48.3	1065	981.125	898.11	83.875
						48.32	1031	954.415	897.583	76.585
						48.34	1011	929.764	897.054	81.236
						48.36	954	907.19	896.524	46.81
						48.38	912	886.676	895.993	25.324
						48.4	948	868.166	895.46	79.834
						48.42	921	851.582	894.926	69.418
						48.44	904	836.819	894.391	67.181
						48.46	850	823.761	893.854	26.239
						48.48	861	812.276	893.316	48.724
						48.5	812	802.229	892.776	9.771
						48.52	827	793.482	892.235	33.518
						48.54	798	785.898	891.693	12.102
						48.56	851	779.346	891.149	71.654
						48.58	837	773.699	890.603	63.301
						48.6	888	768.841	890.056	119.159
						48.62	806	764.663	889.508	41.337
						48.64	826	761.069	888.958	64.931
						48.66	846	757.969	888.406	88.031
						48.68	810	755.287	887.853	54.713
						48.7	834	752.954	887.298	81.046
						48.72	777	750.912	886.742	26.088
						48.74	821	749.111	886.184	71.889
						48.76	813	747.508	885.625	65.492
						48.78	829	746.068	885.064	82.932
						48.8	790	744.76	884.501	45.24
						48.82	802	743.561	883.937	58.439
						48.84	805	742.452	883.372	62.548
						48.86	766	741.416	882.804	24.584
						48.88	732	740.441	882.235	-8.441
						48.9	800	739.518	881.665	60.482
						48.92	773	738.64	881.093	34.36
						48.94	804	737.803	880.519	66.197
						48.96	761	737.003	879.943	23.997
						48.98	747	736.24	879.366	10.76
						49	833	735.515	878.788	97.485
						49.02	766	734.831	878.207	31.169
						49.04	751	734.192	877.625	16.808
						49.06	765	733.605	877.042	31.395
						49.08	760	733.079	876.457	26.921
						49.1	787	732.626	875.87	54.374
						49.12	804	732.261	875.281	71.739
						49.14	741	732.001	874.691	8.999
						49.16	786	731.869	874.099	54.131
						49.18	783	731.892	873.506	51.108
						49.2	782	732.101	872.911	49.899
						49.22	687	732.533	872.314	-45.533
						49.24	772	733.232	871.715	38.768
						49.26	741	734.247	871.115	6.753
						49.28	751	735.634	870.514	15.366
						49.3	796	737.458	869.91	58.542
						49.32	788	739.789	869.305	48.211
						49.34	747	742.704	868.699	4.296
						49.36	754	746.288	868.091	7.712
						49.38	783	750.63	867.481	32.37
						49.4	757	755.823	866.869	1.177
						49.42	807	761.964	866.256	45.036
						49.44	789	769.152	865.642	19.848
						49.46	855	777.48	865.026	77.52
						49.48	826	787.04	864.408	38.96
						49.5	829	797.917	863.789	31.083
						49.52	846	810.181	863.168	35.819
						49.54	882	823.89	862.545	58.11
						49.56	852	839.082	861.921	12.918
						49.58	834	855.772	861.296	-21.772
						49.6	819	873.95	860.669	-54.95
						49.62	899	893.573	860.04	5.427
						49.64	887	914.568	859.41	-27.568
						49.66	953	936.824	858.778	16.176
						49.68	907	960.197	858.145	-53.197
						49.7	934	984.501	857.511	-50.501
						49.72	921	1009.52	856.875	-88.52
						49.74	971	1034.99	856.237	-63.99
						49.76	969	1060.62	855.598	-91.62
						49.78	967	1086.1	854.958	-119.1
						49.8	1053	1111.09	854.316	-58.09
						49.82	1095	1135.22	853.673	-40.22
						49.84	1156	1158.13	853.028	-2.13
						49.86	1199	1179.44	852.382	19.56
						49.88	1174	1198.8	851.735	-24.8
						49.9	1168	1215.85	851.087	-47.85
						49.92	1159	1230.29	850.437	-71.29
						49.94	1292	1241.83	849.785	50.17
[truncated: 2,003 more rows]

## Sheet: Figure 1c
Figure 1c	Rietveld refinements of Na0.9La0.9Zr0.1Cl4-HM
						2 theta	Test value	Calculated value	Background	Error	Na0.9La0.9Zr0.1Cl4
					Na0.9La0.9Zr0.1Cl4 Rietveld refinements	10	3924	3836.92	3836.47	87.08	13.499
						10.02	4023	3870.56	3870.1	152.44	23.488
						10.04	3965	3902.54	3902.08	62.46	24.457
						10.06	4006	3932.95	3932.49	73.05	27.186
						10.08	4035	3961.9	3961.43	73.1	31.235
						10.1	4065	3989.45	3988.98	75.55	34.164
						10.12	3988	4015.7	4015.22	-27.7	36.226
						10.14	4075	4040.72	4040.24	34.28	36.226
						10.16	4106	4064.59	4064.1	41.41	41.271
						10.18	4192	4087.37	4086.88	104.63	41.283
						10.2	3987	4109.13	4108.63	-122.13	41.876
						10.22	4133	4129.94	4129.43	3.06	41.876
						10.24	4181	4149.84	4149.34	31.16	43.615
						10.26	4264	4168.91	4168.4	95.09	46.42
						10.28	4142	4187.19	4186.68	-45.19	48.028
						10.3	4145	4204.74	4204.21	-59.74	48.039
						10.32	4163	4221.59	4221.06	-58.59	50.122
						10.34	4200	4237.8	4237.27	-37.8	50.132
						10.36	4177	4253.41	4252.87	-76.41	50.132
						10.38	4200	4268.45	4267.91	-68.45	52.66
						10.4	4147	4282.97	4282.42	-135.97	54.625
						10.42	4095	4297	4296.44	-202	54.625
						10.44	4219	4310.57	4310	-91.57	56.06
						10.46	4354	4323.71	4323.14	30.29	56.06
						10.48	4239	4336.46	4335.88	-97.46	56.07
						10.5	4300	4348.83	4348.25	-48.83	59.795
						10.52	4311	4360.86	4360.27	-49.86	60.258
						10.54	4197	4372.56	4371.97	-175.56	61.618
						10.56	4292	4383.97	4383.37	-91.97	61.618
						10.58	4272	4395.09	4394.48	-123.09	65.148
						10.6	4402	4405.95	4405.34	-3.95	65.157
						10.62	4425	4416.57	4415.95	8.43	65.157
						10.64	4420	4426.96	4426.33	-6.96	65.573
						10.66	4315	4437.13	4436.49	-122.13	65.59
						10.68	4434	4447.11	4446.46	-13.11	65.59
						10.7	4405	4456.89	4456.24	-51.89	66.88
						10.72	4451	4466.5	4465.84	-15.5	66.88
						10.74	4357	4475.94	4475.27	-118.94	69.003
						10.76	4461	4485.22	4484.54	-24.22	69.02
						10.78	4447	4494.36	4493.67	-47.36	69.02
						10.8	4528	4503.35	4502.65	24.65	70.688
						10.82	4469	4512.21	4511.5	-43.21	71.951
						10.84	4521	4520.93	4520.22	0.07	71.959
						10.86	4472	4529.53	4528.81	-57.53	75.258
						10.88	4396	4538.02	4537.28	-142.02	75.648
						10.9	4532	4546.38	4545.64	-14.38	75.648
						10.92	4466	4554.64	4553.89	-88.64	75.664
						10.94	4653	4562.78	4562.02	90.22	76.88
						10.96	4439	4570.82	4570.04	-131.82	76.88
						10.98	4638	4578.75	4577.96	59.25	76.888
						11	4642	4586.57	4585.78	55.43	76.888
						11.02	4638	4594.29	4593.49	43.71	78.892
						11.04	4623	4601.91	4601.09	21.09	78.908
						11.06	4652	4609.42	4608.59	42.58	80.23
						11.08	4660	4616.83	4615.99	43.17	80.23
						11.1	4773	4624.14	4623.29	148.86	80.694
						11.12	4660	4631.34	4630.48	28.66	80.694
						11.14	4670	4638.44	4637.56	31.56	81.923
						11.16	4755	4645.43	4644.54	109.57	81.923
						11.18	4610	4652.31	4651.41	-42.31	83.747
						11.2	4660	4659.08	4658.17	0.92	85.347
						11.22	4674	4665.75	4664.81	8.25	85.347
						11.24	4785	4672.3	4671.35	112.7	85.508
						11.26	4702	4678.73	4677.77	23.27	85.508
						11.28	4719	4685.05	4684.07	33.95	86.645
						11.3	4853	4691.25	4690.26	161.75	89.591
						11.32	4915	4697.33	4696.32	217.67	89.832
						11.34	4784	4703.29	4702.26	80.71
						11.36	4852	4709.12	4708.08	142.88
						11.38	4828	4714.83	4713.77	113.17
						11.4	4715	4720.41	4719.33	-5.41
						11.42	4765	4725.86	4724.76	39.14
						11.44	4799	4731.17	4730.06	67.83
						11.46	4709	4736.36	4735.22	-27.36
						11.48	4837	4741.4	4740.25	95.6
						11.5	4763	4746.31	4745.13	16.69
						11.52	4821	4751.08	4749.88	69.92
						11.54	4896	4755.71	4754.49	140.29
						11.56	4821	4760.19	4758.95	60.81
						11.58	4857	4764.53	4763.27	92.47
						11.6	4880	4768.72	4767.44	111.28
						11.62	4767	4772.77	4771.46	-5.77
						11.64	4854	4776.67	4775.33	77.33
						11.66	4839	4780.42	4779.06	58.58
						11.68	4963	4784.02	4782.63	178.98
						11.7	4894	4787.47	4786.05	106.53
						11.72	4839	4790.76	4789.32	48.24
						11.74	4847	4793.91	4792.43	53.09
						11.76	4892	4796.9	4795.39	95.1
						11.78	4838	4799.74	4798.2	38.26
						11.8	4897	4802.43	4800.85	94.57
						11.82	4758	4804.96	4803.35	-46.96
						11.84	4868	4807.34	4805.7	60.66
						11.86	4873	4809.57	4807.89	63.43
						11.88	4885	4811.64	4809.93	73.36
						11.9	4897	4813.57	4811.82	83.43
						11.92	5054	4815.34	4813.55	238.66
						11.94	4896	4816.97	4815.14	79.03
						11.96	4756	4818.44	4816.57	-62.44
						11.98	4779	4819.77	4817.85	-40.77
						12	4856	4820.96	4818.99	35.04
						12.02	4795	4822	4819.98	-27
						12.04	4904	4822.89	4820.82	81.11
						12.06	4911	4823.65	4821.52	87.35
						12.08	4904	4824.26	4822.08	79.74
						12.1	4877	4824.73	4822.5	52.27
						12.12	4832	4825.08	4822.78	6.92
						12.14	4872	4825.29	4822.93	46.71
						12.16	4704	4825.36	4822.94	-121.36
						12.18	4850	4825.31	4822.82	24.69
						12.2	4850	4825.14	4822.57	24.86
						12.22	4930	4824.84	4822.2	105.16
						12.24	4877	4824.42	4821.71	52.58
						12.26	4860	4823.89	4821.09	36.11
						12.28	4861	4823.25	4820.36	37.75
						12.3	4849	4822.51	4819.51	26.49
						12.32	4775	4821.66	4818.55	-46.66
						12.34	4798	4820.72	4817.48	-22.72
						12.36	4845	4819.68	4816.31	25.32
						12.38	4705	4818.57	4815.04	-113.57
						12.4	4852	4817.38	4813.67	34.62
						12.42	4767	4816.13	4812.21	-49.13
						12.44	4824	4814.84	4810.65	9.16
						12.46	4787	4813.5	4809.01	-26.5
						12.48	4843	4812.15	4807.29	30.85
						12.5	4761	4810.81	4805.49	-49.81
						12.52	4695	4809.5	4803.61	-114.5
						12.54	4866	4808.25	4801.66	57.75
						12.56	4759	4807.1	4799.64	-48.1
						12.58	4772	4806.1	4797.57	-34.1
						12.6	4767	4805.3	4795.43	-38.3
						12.62	4839	4804.77	4793.24	34.23
						12.64	4771	4804.59	4791	-33.59
						12.66	4723	4804.84	4788.71	-81.84
						12.68	4806	4805.63	4786.38	0.37
						12.7	4821	4807.09	4784.01	13.91
						12.72	4724	4809.36	4781.61	-85.36
						12.74	4756	4812.6	4779.18	-56.6
						12.76	4763	4816.99	4776.73	-53.99
						12.78	4708	4822.73	4774.26	-114.73
						12.8	4756	4830.06	4771.77	-74.06
						12.82	4785	4839.22	4769.27	-54.22
						12.84	4781	4850.47	4766.77	-69.47
						12.86	4904	4864.1	4764.26	39.9
						12.88	4912	4880.41	4761.75	31.59
						12.9	4788	4899.7	4759.26	-111.7
						12.92	4832	4922.3	4756.77	-90.3
						12.94	4945	4948.51	4754.3	-3.51
						12.96	4922	4978.63	4751.85	-56.63
						12.98	4900	5012.94	4749.42	-112.94
						13	4977	5051.7	4747.02	-74.7
						13.02	4930	5095.11	4744.66	-165.11
						13.04	4929	5143.34	4742.33	-214.34
						13.06	5067	5196.48	4740.04	-129.48
						13.08	5070	5254.55	4737.8	-184.55
						13.1	5046	5317.48	4735.61	-271.48
						13.12	5002	5385.11	4733.48	-383.11
						13.14	5157	5457.16	4731.4	-300.16
						13.16	5116	5533.26	4729.39	-417.26
						13.18	5226	5612.92	4727.44	-386.92
						13.2	5345	5695.52	4725.56	-350.52
						13.22	5554	5780.34	4723.76	-226.34
						13.24	5563	5866.56	4722.04	-303.56
						13.26	5442	5953.24	4720.4	-511.24
						13.28	5717	6039.37	4718.84	-322.37
						13.3	5764	6123.88	4717.37	-359.88
						13.32	5850	6205.65	4716	-355.65
						13.34	5920	6283.51	4714.73	-363.51
						13.36	6241	6356.33	4713.56	-115.33
						13.38	6219	6422.97	4712.49	-203.97
						13.4	6386	6482.37	4711.52	-96.37
						13.42	6451	6533.54	4710.67	-82.54
						13.44	6469	6575.62	4709.94	-106.62
						13.46	6582	6607.85	4709.32	-25.85
						13.48	6511	6629.66	4708.82	-118.66
						13.5	6564	6640.65	4708.45	-76.65
						13.52	6548	6640.63	4708.2	-92.63
						13.54	6635	6629.59	4708.08	5.41
						13.56	6717	6607.74	4708.09	109.26
						13.58	6801	6575.46	4708.24	225.54
						13.6	6641	6533.33	4708.53	107.67
						13.62	6784	6482.09	4708.96	301.91
						13.64	6799	6422.63	4709.53	376.37
						13.66	6648	6355.91	4710.24	292.09
						13.68	6544	6283.03	4711.11	260.97
						13.7	6487	6205.1	4712.12	281.9
						13.72	6331	6123.28	4713.29	207.72
						13.74	6117	6038.72	4714.6	78.28
						13.76	5997	5952.57	4716.08	44.43
						13.78	5863	5865.9	4717.71	-2.9
						13.8	5729	5779.73	4719.51	-50.73
						13.82	5671	5695	4721.46	-24
						13.84	5567	5612.55	4723.58	-45.55
						13.86	5441	5533.1	4725.86	-92.1
						13.88	5385	5457.29	4728.31	-72.29
						13.9	5403	5385.61	4730.93	17.39
						13.92	5165	5318.46	4733.72	-153.46
						13.94	5338	5256.11	4736.67	81.89
						13.96	5206	5198.73	4739.8	7.27
						13.98	5166	5146.41	4743.1	19.59
						14	5044	5099.13	4746.57	-55.13
						14.02	5132	5056.8	4750.22	75.2
						14.04	5050	5019.28	4754.04	30.72
						14.06	5242	4986.36	4758.04	255.64
						14.08	4989	4957.79	4762.21	31.21
						14.1	4810	4933.3	4766.56	-123.3
						14.12	5003	4912.6	4771.09	90.4
						14.14	4974	4895.38	4775.79	78.62
						14.16	4846	4881.32	4780.67	-35.32
						14.18	5096	4870.14	4785.73	225.86
						14.2	4966	4861.52	4790.96	104.48
						14.22	4897	4855.19	4796.38	41.81
						14.24	4987	4850.9	4801.97	136.1
						14.26	5071	4848.38	4807.74	222.62
						14.28	4971	4847.43	4813.68	123.57
						14.3	4989	4847.84	4819.8	141.16
						14.32	4930	4849.43	4826.1	80.57
						14.34	5023	4852.04	4832.58	170.96
						14.36	5065	4855.54	4839.23	209.46
						14.38	5112	4859.8	4846.05	252.2
						14.4	4937	4864.72	4853.04	72.28
						14.42	4981	4870.22	4860.21	110.78
						14.44	5092	4876.21	4867.56	215.79
						14.46	4923	4882.63	4875.07	40.37
						14.48	4997	4889.44	4882.75	107.56
						14.5	5082	4896.59	4890.6	185.41
						14.52	4965	4904.04	4898.62	60.96
						14.54	5031	4911.76	4906.8	119.24
						14.56	5004	4919.73	4915.15	84.27
						14.58	4867	4927.93	4923.66	-60.93
						14.6	5019	4936.35	4932.33	82.65
						14.62	5047	4944.97	4941.17	102.03
						14.64	5096	4953.78	4950.16	142.22
						14.66	5072	4962.77	4959.31	109.23
						14.68	5015	4971.93	4968.61	43.07
						14.7	5091	4981.27	4978.07	109.73
						14.72	5144	4990.77	4987.68	153.23
						14.74	5095	5000.43	4997.44	94.57
						14.76	5196	5010.24	5007.35	185.76
						14.78	5002	5020.21	5017.4	-18.21
						14.8	5159	5030.32	5027.59	128.68
						14.82	5003	5040.58	5037.93	-37.58
						14.84	5166	5050.99	5048.41	115.01
						14.86	5048	5061.53	5059.02	-13.53
						14.88	5216	5072.22	5069.76	143.78
						14.9	5164	5083.04	5080.64	80.96
						14.92	5138	5093.98	5091.65	44.02
						14.94	5119	5105.06	5102.78	13.94
						14.96	5224	5116.27	5114.04	107.73
						14.98	5314	5127.6	5125.42	186.4
						15	5366	5139.05	5136.92	226.95
						15.02	5363	5150.62	5148.54	212.38
						15.04	5302	5162.31	5160.27	139.69
						15.06	5223	5174.11	5172.12	48.89
						15.08	5255	5186.02	5184.07	68.98
						15.1	5284	5198.03	5196.12	85.97
						15.12	5350	5210.15	5208.28	139.85
						15.14	5285	5222.38	5220.54	62.62
						15.16	5278	5234.7	5232.9	43.3
						15.18	5393	5247.11	5245.35	145.89
						15.2	5228	5259.62	5257.89	-31.62
						15.22	5392	5272.22	5270.52	119.78
						15.24	5369	5284.9	5283.24	84.1
						15.26	5340	5297.67	5296.04	42.33
						15.28	5300	5310.52	5308.91	-10.52
						15.3	5367	5323.44	5321.87	43.56
						15.32	5267	5336.44	5334.89	-69.44
						15.34	5392	5349.51	5347.99	42.49
						15.36	5384	5362.64	5361.15	21.36
						15.38	5438	5375.84	5374.37	62.16
						15.4	5419	5389.11	5387.66	29.89
						15.42	5570	5402.42	5401	167.58
						15.44	5413	5415.8	5414.4	-2.8
						15.46	5634	5429.22	5427.84	204.78
						15.48	5493	5442.69	5441.34	50.31
						15.5	5547	5456.21	5454.87	90.79
						15.52	5470	5469.77	5468.45	0.23
						15.54	5527	5483.37	5482.07	43.63
						15.56	5338	5497	5495.72	-159
						15.58	5418	5510.66	5509.4	-92.66
						15.6	5618	5524.35	5523.11	93.65
						15.62	5647	5538.07	5536.84	108.93
						15.64	5551	5551.81	5550.6	-0.81
						15.66	5531	5565.56	5564.37	-34.56
						15.68	5744	5579.33	5578.16	164.67
						15.7	5512	5593.12	5591.95	-81.12
						15.72	5583	5606.91	5605.76	-23.91
						15.74	5629	5620.7	5619.57	8.3
						15.76	5577	5634.5	5633.38	-57.5
						15.78	5657	5648.3	5647.19	8.7
						15.8	5844	5662.09	5661	181.91
						15.82	5774	5675.87	5674.79	98.13
						15.84	5678	5689.64	5688.58	-11.64
						15.86	5688	5703.4	5702.35	-15.4
						15.88	5673	5717.14	5716.1	-44.14
						15.9	5765	5730.86	5729.83	34.14
						15.92	5731	5744.56	5743.53	-13.56
						15.94	5780	5758.22	5757.21	21.78
						15.96	5704	5771.86	5770.86	-67.86
						15.98	5810	5785.46	5784.47	24.54
						16	5645	5799.03	5798.05	-154.03
						16.02	5838	5812.55	5811.58	25.45
						16.04	5800	5826.04	5825.08	-26.04
						16.06	5896	5839.47	5838.52	56.53
						16.08	6000	5852.86	5851.92	147.14
						16.1	5715	5866.19	5865.26	-151.19
						16.12	5818	5879.47	5878.55	-61.47
						16.14	5690	5892.7	5891.78	-202.7
						16.16	5865	5905.86	5904.95	-40.86
						16.18	5836	5918.95	5918.05	-82.95
						16.2	5773	5931.98	5931.09	-158.98
						16.22	5838	5944.94	5944.05	-106.94
						16.24	6097	5957.82	5956.95	139.18
						16.26	5743	5970.63	5969.76	-227.63
						16.28	6066	5983.36	5982.5	82.64
						16.3	5839	5996.01	5995.16	-157.01
						16.32	5862	6008.58	6007.73	-146.58
						16.34	5989	6021.06	6020.22	-32.06
						16.36	6034	6033.45	6032.61	0.55
						16.38	5893	6045.75	6044.91	-152.75
						16.4	5920	6057.95	6057.12	-137.95
						16.42	6060	6070.05	6069.23	-10.05
						16.44	6081	6082.06	6081.24	-1.06
						16.46	5929	6093.96	6093.15	-164.96
						16.48	6033	6105.76	6104.96	-72.76
						16.5	5942	6117.45	6116.65	-175.45
						16.52	5981	6129.03	6128.24	-148.03
						16.54	6188	6140.5	6139.71	47.5
						16.56	5998	6151.85	6151.07	-153.85
						16.58	6067	6163.09	6162.31	-96.09
						16.6	5974	6174.2	6173.43	-200.2
						16.62	6090	6185.2	6184.43	-95.2
						16.64	6091	6196.07	6195.31	-105.07
						16.66	6229	6206.82	6206.06	22.18
						16.68	6157	6217.44	6216.68	-60.44
						16.7	6168	6227.93	6227.17	-59.93
						16.72	6044	6238.28	6237.53	-194.28
						16.74	6140	6248.51	6247.76	-108.51
						16.76	6141	6258.59	6257.85	-117.59
						16.78	6143	6268.54	6267.8	-125.54
						16.8	6162	6278.35	6277.62	-116.35
						16.82	6244	6288.02	6287.29	-44.02
						16.84	6075	6297.54	6296.81	-222.54
						16.86	6257	6306.92	6306.2	-49.92
						16.88	6248	6316.15	6315.43	-68.15
						16.9	6295	6325.24	6324.52	-30.24
						16.92	6268	6334.17	6333.45	-66.17
						16.94	6239	6342.95	6342.24	-103.95
						16.96	6149	6351.58	6350.87	-202.58
						16.98	6157	6360.05	6359.34	-203.05
						17	6253	6368.37	6367.66	-115.37
						17.02	6333	6376.52	6375.82	-43.52
						17.04	6398	6384.52	6383.82	13.48
						17.06	6468	6392.36	6391.67	75.64
						17.08	6184	6400.04	6399.34	-216.04
						17.1	6286	6407.55	6406.86	-121.55
						17.12	6358	6414.9	6414.21	-56.9
						17.14	6329	6422.09	6421.4	-93.09
						17.16	6361	6429.1	6428.42	-68.1
						17.18	6384	6435.95	6435.27	-51.95
						17.2	6340	6442.64	6441.95	-102.64
						17.22	6393	6449.15	6448.47	-56.15
						17.24	6248	6455.49	6454.81	-207.49
						17.26	6429	6461.66	6460.98	-32.66
						17.28	6292	6467.65	6466.98	-175.65
						17.3	6462	6473.47	6472.8	-11.47
						17.32	6302	6479.12	6478.45	-177.12
						17.34	6481	6484.6	6483.93	-3.6
						17.36	6297	6489.9	6489.22	-192.9
						17.38	6327	6495.02	6494.35	-168.02
						17.4	6374	6499.96	6499.29	-125.96
						17.42	6474	6504.73	6504.06	-30.73
						17.44	6423	6509.32	6508.65	-86.32
						17.46	6594	6513.73	6513.06	80.27
						17.48	6315	6517.96	6517.3	-202.96
						17.5	6425	6522.01	6521.35	-97.01
						17.52	6480	6525.89	6525.22	-45.89
						17.54	6486	6529.58	6528.92	-43.58
						17.56	6504	6533.09	6532.43	-29.09
						17.58	6480	6536.42	6535.76	-56.42
						17.6	6303	6539.57	6538.91	-236.57
						17.62	6338	6542.54	6541.88	-204.54
						17.64	6491	6545.32	6544.67	-54.32
						17.66	6527	6547.93	6547.27	-20.93
						17.68	6465	6550.35	6549.7	-85.35
						17.7	6571	6552.6	6551.94	18.4
						17.72	6451	6554.66	6554	-103.66
						17.74	6375	6556.54	6555.88	-181.54
						17.76	6513	6558.24	6557.58	-45.24
						17.78	6502	6559.75	6559.1	-57.75
						17.8	6505	6561.09	6560.43	-56.09
						17.82	6425	6562.24	6561.59	-137.24
						17.84	6648	6563.22	6562.56	84.78
						17.86	6672	6564.01	6563.35	107.99
						17.88	6515	6564.62	6563.97	-49.62
						17.9	6465	6565.05	6564.4	-100.05
						17.92	6546	6565.31	6564.65	-19.31
						17.94	6517	6565.38	6564.73	-48.38
						17.96	6566	6565.28	6564.62	0.72
						17.98	6641	6564.99	6564.34	76.01
						18	6554	6564.53	6563.88	-10.53
						18.02	6471	6563.9	6563.24	-92.9
						18.04	6573	6563.08	6562.42	9.92
						18.06	6462	6562.09	6561.43	-100.09
						18.08	6521	6560.92	6560.26	-39.92
						18.1	6511	6559.58	6558.92	-48.58
						18.12	6507	6558.07	6557.41	-51.07
						18.14	6547	6556.38	6555.72	-9.38
						18.16	6571	6554.52	6553.85	16.48
						18.18	6572	6552.48	6551.82	19.52
						18.2	6535	6550.28	6549.61	-15.28
						18.22	6453	6547.9	6547.24	-94.9
						18.24	6507	6545.36	6544.69	-38.36
						18.26	6560	6542.65	6541.97	17.35
						18.28	6409	6539.76	6539.09	-130.76
						18.3	6565	6536.72	6536.04	28.28
						18.32	6382	6533.5	6532.83	-151.5
						18.34	6601	6530.12	6529.45	70.88
						18.36	6544	6526.58	6525.9	17.42
						18.38	6565	6522.87	6522.19	42.13
						18.4	6608	6519	6518.32	89
						18.42	6531	6514.98	6514.29	16.02
						18.44	6515	6510.79	6510.1	4.21
						18.46	6487	6506.44	6505.76	-19.44
						18.48	6536	6501.94	6501.25	34.06
						18.5	6456	6497.27	6496.59	-41.27
						18.52	6525	6492.46	6491.77	32.54
						18.54	6518	6487.49	6486.8	30.51
						18.56	6611	6482.37	6481.68	128.63
						18.58	6532	6477.09	6476.4	54.91
						18.6	6546	6471.67	6470.97	74.33
						18.62	6562	6466.1	6465.4	95.9
						18.64	6494	6460.38	6459.68	33.62
						18.66	6497	6454.51	6453.81	42.49
						18.68	6617	6448.5	6447.8	168.5
						18.7	6516	6442.34	6441.64	73.66
						18.72	6610	6436.05	6435.34	173.95
						18.74	6562	6429.61	6428.9	132.39
						18.76	6461	6423.03	6422.32	37.97
						18.78	6416	6416.31	6415.6	-0.31
						18.8	6499	6409.46	6408.75	89.54
						18.82	6421	6402.48	6401.76	18.52
						18.84	6381	6395.35	6394.63	-14.35
						18.86	6370	6388.1	6387.38	-18.1
						18.88	6419	6380.72	6379.99	38.28
						18.9	6413	6373.21	6372.48	39.79
						18.92	6436	6365.56	6364.83	70.44
						18.94	6367	6357.8	6357.07	9.2
						18.96	6375	6349.91	6349.17	25.09
						18.98	6417	6341.89	6341.15	75.11
						19	6434	6333.75	6333.01	100.25
						19.02	6491	6325.5	6324.76	165.5
						19.04	6351	6317.12	6316.38	33.88
						19.06	6323	6308.63	6307.88	14.37
						19.08	6416	6300.03	6299.27	115.97
						19.1	6476	6291.3	6290.55	184.7
						19.12	6385	6282.47	6281.71	102.53
						19.14	6342	6273.53	6272.77	68.47
						19.16	6502	6264.48	6263.71	237.52
						19.18	6355	6255.32	6254.55	99.68
						19.2	6330	6246.05	6245.28	83.95
						19.22	6239	6236.68	6235.91	2.32
						19.24	6217	6227.21	6226.43	-10.21
						19.26	6262	6217.64	6216.86	44.36
						19.28	6268	6207.97	6207.18	60.03
						19.3	6056	6198.2	6197.41	-142.2
						19.32	6309	6188.33	6187.54	120.67
						19.34	6333	6178.37	6177.58	154.63
						19.36	6369	6168.32	6167.52	200.68
						19.38	6223	6158.18	6157.37	64.82
						19.4	6277	6147.94	6147.14	129.06
						19.42	6292	6137.62	6136.81	154.38
						19.44	6246	6127.22	6126.4	118.78
						19.46	6285	6116.73	6115.91	168.27
						19.48	6129	6106.16	6105.33	22.84
						19.5	6104	6095.5	6094.67	8.5
						19.52	6160	6084.77	6083.94	75.23
						19.54	6161	6073.96	6073.12	87.04
						19.56	6132	6063.07	6062.23	68.93
						19.58	6256	6052.11	6051.26	203.89
						19.6	6234	6041.08	6040.23	192.92
						19.62	6027	6029.97	6029.12	-2.97
						19.64	6111	6018.8	6017.94	92.2
						19.66	6088	6007.56	6006.69	80.44
						19.68	6091	5996.25	5995.38	94.75
						19.7	6222	5984.87	5984	237.13
						19.72	6046	5973.44	5972.56	72.56
						19.74	5966	5961.94	5961.05	4.06
						19.76	5979	5950.38	5949.49	28.62
						19.78	5805	5938.77	5937.87	-133.77
						19.8	5990	5927.1	5926.19	62.9
						19.82	5972	5915.37	5914.46	56.63
						19.84	6013	5903.59	5902.67	109.41
						19.86	5828	5891.76	5890.84	-63.76
						19.88	5886	5879.88	5878.95	6.12
						19.9	5898	5867.95	5867.01	30.05
						19.92	6006	5855.97	5855.03	150.03
						19.94	5845	5843.95	5843	1.05
						19.96	5799	5831.88	5830.93	-32.88
						19.98	5828	5819.77	5818.81	8.23
						20	5975	5807.62	5806.66	167.38
						20.02	5850	5795.43	5794.46	54.57
						20.04	5769	5783.21	5782.23	-14.21
						20.06	5819	5770.95	5769.96	48.05
						20.08	5761	5758.65	5757.65	2.35
						20.1	5713	5746.32	5745.31	-33.32
						20.12	5835	5733.95	5732.94	101.05
						20.14	5685	5721.56	5720.54	-36.56
						20.16	5664	5709.14	5708.11	-45.14
						20.18	5685	5696.69	5695.66	-11.69
						20.2	5738	5684.21	5683.17	53.79
						20.22	5680	5671.71	5670.66	8.29
						20.24	5700	5659.19	5658.13	40.81
						20.26	5596	5646.64	5645.58	-50.64
						20.28	5631	5634.08	5633.01	-3.08
						20.3	5581	5621.49	5620.41	-40.49
						20.32	5662	5608.89	5607.8	53.11
						20.34	5654	5596.27	5595.17	57.73
						20.36	5712	5583.64	5582.53	128.36
						20.38	5618	5570.99	5569.88	47.01
						20.4	5635	5558.34	5557.21	76.66
						20.42	5489	5545.67	5544.53	-56.67
						20.44	5558	5532.99	5531.84	25.01
						20.46	5491	5520.3	5519.14	-29.3
						20.48	5563	5507.6	5506.44	55.4
						20.5	5589	5494.9	5493.73	94.1
						20.52	5548	5482.2	5481.01	65.8
						20.54	5303	5469.49	5468.29	-166.49
						20.56	5560	5456.78	5455.57	103.22
						20.58	5516	5444.07	5442.85	71.93
						20.6	5531	5431.35	5430.12	99.65
						20.62	5383	5418.64	5417.4	-35.64
						20.64	5406	5405.94	5404.68	0.06
						20.66	5299	5393.23	5391.97	-94.23
						20.68	5341	5380.53	5379.26	-39.53
						20.7	5464	5367.84	5366.55	96.16
						20.72	5366	5355.16	5353.85	10.84
						20.74	5378	5342.48	5341.16	35.52
						20.76	5369	5329.81	5328.48	39.19
						20.78	5453	5317.15	5315.81	135.85
						20.8	5420	5304.5	5303.15	115.5
						20.82	5316	5291.87	5290.5	24.13
						20.84	5312	5279.25	5277.87	32.75
						20.86	5228	5266.64	5265.24	-38.64
						20.88	5315	5254.05	5252.64	60.95
						20.9	5287	5241.48	5240.05	45.52
						20.92	5292	5228.92	5227.48	63.08
						20.94	5260	5216.38	5214.92	43.62
						20.96	5370	5203.86	5202.39	166.14
						20.98	5169	5191.36	5189.87	-22.36
						21	5226	5178.88	5177.38	47.12
						21.02	5078	5166.43	5164.9	-88.43
						21.04	5134	5153.99	5152.45	-19.99
						21.06	5176	5141.58	5140.02	34.42
						21.08	5143	5129.2	5127.62	13.8
						21.1	5149	5116.84	5115.24	32.16
						21.12	5190	5104.5	5102.89	85.5
						21.14	5070	5092.2	5090.56	-22.2
						21.16	4997	5079.92	5078.26	-82.92
						21.18	5049	5067.67	5065.99	-18.67
						21.2	5017	5055.44	5053.75	-38.44
						21.22	5087	5043.25	5041.53	43.75
						21.24	5082	5031.09	5029.35	50.91
						21.26	5079	5018.96	5017.2	60.04
						21.28	5116	5006.86	5005.08	109.14
						21.3	5061	4994.8	4992.99	66.2
						21.32	4990	4982.77	4980.93	7.23
						21.34	5022	4970.77	4968.91	51.23
						21.36	4944	4958.81	4956.92	-14.81
						21.38	4937	4946.88	4944.97	-9.88
						21.4	4870	4934.99	4933.05	-64.99
						21.42	5056	4923.13	4921.17	132.87
						21.44	5016	4911.32	4909.33	104.68
						21.46	5023	4899.54	4897.52	123.46
						21.48	4913	4887.8	4885.75	25.2
						21.5	4923	4876.09	4874.01	46.91
						21.52	4853	4864.43	4862.32	-11.43
						21.54	4813	4852.81	4850.66	-39.81
						21.56	4737	4841.22	4839.05	-104.22
						21.58	4933	4829.68	4827.47	103.32
						21.6	4866	4818.18	4815.94	47.82
						21.62	4854	4806.72	4804.44	47.28
						21.64	4846	4795.3	4792.99	50.7
						21.66	4751	4783.93	4781.58	-32.93
						21.68	4630	4772.6	4770.21	-142.6
						21.7	4740	4761.31	4758.88	-21.31
						21.72	4746	4750.07	4747.6	-4.07
						21.74	4894	4738.87	4736.35	155.13
						21.76	4690	4727.71	4725.16	-37.71
						21.78	4633	4716.6	4714	-83.6
						21.8	4691	4705.54	4702.89	-14.54
						21.82	4743	4694.52	4691.82	48.48
						21.84	4767	4683.55	4680.8	83.45
						21.86	4724	4672.62	4669.83	51.38
						21.88	4680	4661.74	4658.89	18.26
						21.9	4710	4650.91	4648.01	59.09
						21.92	4639	4640.12	4637.17	-1.12
						21.94	4617	4629.38	4626.37	-12.38
						21.96	4503	4618.69	4615.62	-115.69
						21.98	4672	4608.05	4604.92	63.95
						22	4673	4597.46	4594.26	75.54
						22.02	4609	4586.91	4583.65	22.09
						22.04	4527	4576.42	4573.09	-49.42
						22.06	4519	4565.97	4562.57	-46.97
						22.08	4481	4555.58	4552.1	-74.58
						22.1	4502	4545.23	4541.68	-43.23
						22.12	4516	4534.93	4531.31	-18.93
						22.14	4521	4524.69	4520.98	-3.69
						22.16	4532	4514.49	4510.7	17.51
						22.18	4453	4504.34	4500.46	-51.34
						22.2	4542	4494.25	4490.28	47.75
						22.22	4537	4484.21	4480.14	52.79
						22.24	4421	4474.21	4470.05	-53.21
						22.26	4566	4464.28	4460	101.72
						22.28	4447	4454.39	4450.01	-7.39
						22.3	4563	4444.56	4440.06	118.44
						22.32	4540	4434.78	4430.16	105.22
						22.34	4565	4425.05	4420.3	139.95
						22.36	4534	4415.39	4410.5	118.61
						22.38	4437	4405.78	4400.74	31.22
						22.4	4331	4396.23	4391.03	-65.23
						22.42	4425	4386.75	4381.36	38.25
						22.44	4424	4377.34	4371.74	46.66
						22.46	4446	4368	4362.17	78
						22.48	4347	4358.74	4352.65	-11.74
						22.5	4373	4349.57	4343.18	23.43
						22.52	4270	4340.5	4333.75	-70.5
						22.54	4392	4331.55	4324.37	60.45
						22.56	4374	4322.73	4315.03	51.27
						22.58	4355	4314.08	4305.74	40.92
						22.6	4434	4305.61	4296.5	128.39
						22.62	4398	4297.37	4287.3	100.63
						22.64	4365	4289.4	4278.15	75.6
						22.66	4230	4281.76	4269.05	-51.76
						22.68	4249	4274.52	4259.99	-25.52
						22.7	4202	4267.75	4250.98	-65.75
						22.72	4285	4261.55	4242.01	23.45
						22.74	4329	4256.03	4233.09	72.97
						22.76	4246	4251.33	4224.21	-5.33
						22.78	4225	4247.6	4215.38	-22.6
						22.8	4346	4244.99	4206.59	101.01
						22.82	4345	4243.72	4197.85	101.28
						22.84	4238	4243.98	4189.15	-5.98
						22.86	4274	4246.02	4180.49	27.98
						22.88	4329	4250.09	4171.88	78.91
						22.9	4339	4256.46	4163.31	82.54
						22.92	4290	4265.41	4154.79	24.59
						22.94	4313	4277.22	4146.3	35.78
						22.96	4283	4292.2	4137.86	-9.2
						22.98	4378	4310.61	4129.47	67.39
						23	4313	4332.74	4121.11	-19.74
						23.02	4353	4358.82	4112.8	-5.82
						23.04	4375	4389.05	4104.53	-14.05
						23.06	4343	4423.58	4096.3	-80.58
						23.08	4256	4462.51	4088.11	-206.51
						23.1	4358	4505.86	4079.96	-147.86
						23.12	4364	4553.56	4071.85	-189.56
						23.14	4539	4605.44	4063.78	-66.44
						23.16	4465	4661.24	4055.75	-196.24
						23.18	4395	4720.57	4047.76	-325.57
						23.2	4633	4782.96	4039.81	-149.96
						23.22	4680	4847.78	4031.9	-167.78
						23.24	4692	4914.33	4024.02	-222.33
						23.26	4728	4981.78	4016.19	-253.78
						23.28	4893	5049.22	4008.39	-156.22
						23.3	4802	5115.67	4000.63	-313.67
						23.32	4989	5180.08	3992.9	-191.08
						23.34	5078	5241.36	3985.22	-163.36
						23.36	5064	5298.42	3977.57	-234.42
						23.38	5220	5350.18	3969.95	-130.18
						23.4	5236	5395.61	3962.37	-159.61
						23.42	5264	5433.75	3954.83	-169.75
						23.44	5284	5463.75	3947.32	-179.75
						23.46	5299	5484.91	3939.85	-185.91
						23.48	5322	5496.67	3932.41	-174.67
						23.5	5097	5498.67	3925	-401.67
						23.52	5254	5490.75	3917.63	-236.75
						23.54	5142	5472.95	3910.29	-330.95
						23.56	5124	5445.55	3902.98	-321.55
						23.58	5107	5408.99	3895.71	-301.99
						23.6	5144	5363.93	3888.46	-219.93
						23.62	5079	5311.19	3881.25	-232.19
						23.64	5061	5251.72	3874.07	-190.72
						23.66	4946	5186.59	3866.92	-240.59
						23.68	4994	5116.96	3859.8	-122.96
						23.7	4980	5044.03	3852.72	-64.03
						23.72	4928	4969.06	3845.66	-41.06
						23.74	4793	4893.29	3838.63	-100.29
						23.76	4658	4817.96	3831.63	-159.96
						23.78	4607	4744.27	3824.65	-137.27
						23.8	4528	4673.36	3817.71	-145.36
						23.82	4513	4606.31	3810.79	-93.31
						23.84	4464	4544.12	3803.9	-80.12
						23.86	4413	4487.69	3797.04	-74.69
						23.88	4341	4437.84	3790.2	-96.84
						23.9	4507	4395.28	3783.39	111.72
						23.92	4293	4360.62	3776.61	-67.62
						23.94	4338	4334.36	3769.85	3.64
						23.96	4255	4316.91	3763.12	-61.91
						23.98	4283	4308.55	3756.41	-25.55
						24	4277	4309.46	3749.73	-32.46
						24.02	4337	4319.71	3743.07	17.29
						24.04	4290	4339.24	3736.43	-49.24
						24.06	4332	4367.89	3729.82	-35.89
						24.08	4391	4405.37	3723.22	-14.37
						24.1	4457	4451.24	3716.66	5.76
						24.12	4458	4504.96	3710.11	-46.96
						24.14	4339	4565.83	3703.58	-226.83
						24.16	4388	4633.04	3697.08	-245.04
						24.18	4575	4705.64	3690.6	-130.64
						24.2	4636	4782.53	3684.14	-146.53
						24.22	4636	4862.54	3677.69	-226.54
						24.24	4686	4944.36	3671.27	-258.36
						24.26	4926	5026.6	3664.87	-100.6
						24.28	5056	5107.81	3658.49	-51.81
						24.3	5100	5186.5	3652.12	-86.5
						24.32	5242	5261.16	3645.77	-19.16
						24.34	5189	5330.3	3639.44	-141.3
						24.36	5379	5392.5	3633.13	-13.5
						24.38	5550	5446.4	3626.84	103.6
						24.4	5505	5490.8	3620.56	14.2
						24.42	5576	5524.64	3614.3	51.36
						24.44	5683	5547.06	3608.06	135.94
						24.46	5565	5557.44	3601.83	7.56
						24.48	5420	5555.4	3595.62	-135.4
						24.5	5455	5540.82	3589.42	-85.82
						24.52	5446	5513.85	3583.24	-67.85
						24.54	5380	5474.89	3577.07	-94.89
						24.56	5470	5424.6	3570.92	45.4
						24.58	5355	5363.82	3564.78	-8.82
						24.6	5371	5293.58	3558.65	77.42
						24.62	5305	5215.08	3552.54	89.92
						24.64	5092	5129.58	3546.44	-37.58
						24.66	5104	5038.44	3540.35	65.56
						24.68	4865	4943.03	3534.28	-78.03
						24.7	4833	4844.73	3528.21	-11.73
						24.72	4724	4744.87	3522.16	-20.87
						24.74	4658	4644.69	3516.12	13.31
						24.76	4409	4545.38	3510.09	-136.38
						24.78	4432	4447.99	3504.08	-15.99
						24.8	4324	4353.45	3498.07	-29.45
						24.82	4040	4262.54	3492.07	-222.54
						24.84	4152	4175.92	3486.09	-23.92
						24.86	4022	4094.08	3480.11	-72.08
						24.88	3951	4017.39	3474.14	-66.39
						24.9	3924	3946.07	3468.18	-22.07
						24.92	3905	3880.24	3462.23	24.76
						24.94	3743	3819.88	3456.29	-76.88
						24.96	3665	3764.9	3450.36	-99.9
						24.98	3705	3715.11	3444.44	-10.11
						25	3716	3670.28	3438.52	45.72
						25.02	3672	3630.11	3432.61	41.89
						25.04	3633	3594.26	3426.71	38.74
						25.06	3602	3562.38	3420.81	39.62
						25.08	3549	3534.11	3414.93	14.89
						25.1	3546	3509.08	3409.05	36.92
						25.12	3611	3486.94	3403.17	124.06
						25.14	3547	3467.35	3397.3	79.65
						25.16	3561	3449.98	3391.44	111.02
						25.18	3485	3434.53	3385.58	50.47
						25.2	3635	3420.73	3379.73	214.27
						25.22	3519	3408.34	3373.89	110.66
						25.24	3463	3397.14	3368.05	65.86
						25.26	3465	3386.93	3362.21	78.07
						25.28	3500	3377.55	3356.38	122.45
						25.3	3467	3368.85	3350.55	98.15
						25.32	3538	3360.71	3344.73	177.29
						25.34	3413	3353.03	3338.92	59.97
						25.36	3456	3345.71	3333.1	110.29
						25.38	3431	3338.69	3327.29	92.31
						25.4	3403	3331.91	3321.49	71.09
						25.42	3343	3325.31	3315.68	17.69
						25.44	3483	3318.87	3309.88	164.13
						25.46	3348	3312.54	3304.09	35.46
						25.48	3330	3306.31	3298.3	23.69
						25.5	3294	3300.15	3292.51	-6.15
						25.52	3214	3294.05	3286.72	-80.05
						25.54	3400	3288	3280.93	112
						25.56	3360	3281.98	3275.15	78.02
						25.58	3324	3276	3269.37	48
						25.6	3295	3270.03	3263.59	24.97
						25.62	3215	3264.09	3257.82	-49.09
						25.64	3383	3258.17	3252.04	124.83
						25.66	3318	3252.25	3246.27	65.75
						25.68	3358	3246.35	3240.5	111.65
						25.7	3244	3240.47	3234.73	3.53
						25.72	3283	3234.59	3228.96	48.41
						25.74	3349	3228.72	3223.2	120.28
						25.76	3239	3222.85	3217.43	16.15
						25.78	3324	3217	3211.67	107
						25.8	3265	3211.15	3205.91	53.85
						25.82	3270	3205.31	3200.14	64.69
						25.84	3110	3199.47	3194.38	-89.47
						25.86	3251	3193.64	3188.62	57.36
						25.88	3295	3187.81	3182.86	107.19
						25.9	3256	3181.99	3177.11	74.01
						25.92	3200	3176.18	3171.35	23.82
						25.94	3094	3170.37	3165.59	-76.37
						25.96	3190	3164.56	3159.84	25.44
						25.98	3031	3158.76	3154.08	-127.76
						26	3236	3152.96	3148.32	83.04
						26.02	3163	3147.17	3142.57	15.83
						26.04	3185	3141.38	3136.81	43.62
						26.06	3156	3135.6	3131.06	20.4
						26.08	3189	3129.83	3125.3	59.17
						26.1	3256	3124.06	3119.55	131.94
						26.12	3104	3118.29	3113.79	-14.29
						26.14	3268	3112.54	3108.04	155.46
						26.16	3106	3106.79	3102.29	-0.79
						26.18	3218	3101.05	3096.53	116.95
						26.2	3104	3095.33	3090.78	8.67
						26.22	3093	3089.62	3085.02	3.38
						26.24	3122	3083.93	3079.27	38.07
						26.26	3032	3078.27	3073.52	-46.27
						26.28	3059	3072.63	3067.76	-13.63
						26.3	3128	3067.04	3062.01	60.96
						26.32	3148	3061.5	3056.26	86.5
						26.34	3086	3056.01	3050.5	29.99
						26.36	3144	3050.61	3044.75	93.39
						26.38	3130	3045.29	3038.99	84.71
						26.4	3113	3040.1	3033.24	72.9
						26.42	3080	3035.05	3027.49	44.95
						26.44	3119	3030.18	3021.74	88.82
						26.46	3041	3025.52	3015.98	15.48
						26.48	3096	3021.12	3010.23	74.88
						26.5	3021	3017.03	3004.48	3.97
						26.52	3127	3013.29	2998.73	113.71
						26.54	3145	3009.99	2992.97	135.01
						26.56	3103	3007.17	2987.22	95.83
						26.58	3058	3004.93	2981.47	53.07
						26.6	3048	3003.34	2975.72	44.66
						26.62	3172	3002.49	2969.97	169.51
						26.64	3127	3002.47	2964.22	124.53
						26.66	3039	3003.36	2958.47	35.64
						26.68	3073	3005.25	2952.72	67.75
						26.7	3053	3008.24	2946.98	44.76
						26.72	3083	3012.39	2941.23	70.61
						26.74	3102	3017.78	2935.48	84.22
						26.76	3079	3024.46	2929.74	54.54
						26.78	3060	3032.46	2923.99	27.54
						26.8	2992	3041.8	2918.25	-49.8
						26.82	3164	3052.46	2912.51	111.54
						26.84	3082	3064.41	2906.77	17.59
						26.86	3074	3077.57	2901.03	-3.57
						26.88	3256	3091.83	2895.29	164.17
						26.9	3143	3107.05	2889.55	35.95
						26.92	3089	3123.06	2883.82	-34.06
						26.94	3116	3139.63	2878.09	-23.63
						26.96	3197	3156.53	2872.35	40.47
						26.98	3154	3173.48	2866.62	-19.48
						27	3203	3190.17	2860.9	12.83
						27.02	3211	3206.28	2855.17	4.72
						27.04	3152	3221.49	2849.45	-69.49
						27.06	3259	3235.45	2843.72	23.55
						27.08	3401	3247.82	2838	153.18
						27.1	3231	3258.27	2832.29	-27.27
						27.12	3384	3266.52	2826.57	117.48
						27.14	3401	3272.29	2820.86	128.71
						27.16	3416	3275.34	2815.15	140.66
						27.18	3385	3275.51	2809.44	109.49
						27.2	3285	3272.67	2803.74	12.33
						27.22	3339	3266.76	2798.04	72.24
						27.24	3386	3257.79	2792.34	128.21
						27.26	3274	3245.82	2786.65	28.18
						27.28	3209	3230.99	2780.96	-21.99
						27.3	3205	3213.48	2775.27	-8.48
						27.32	3206	3193.53	2769.59	12.47
						27.34	3199	3171.41	2763.91	27.59
						27.36	3168	3147.42	2758.23	20.58
						27.38	3160	3121.89	2752.56	38.11
						27.4	3080	3095.16	2746.89	-15.16
						27.42	3119	3067.57	2741.22	51.43
						27.44	3119	3039.45	2735.57	79.55
						27.46	3028	3011.12	2729.91	16.88
						27.48	2898	2982.87	2724.26	-84.87
						27.5	2944	2954.97	2718.61	-10.97
						27.52	2884	2927.68	2712.97	-43.68
						27.54	2915	2901.2	2707.34	13.8
						27.56	2872	2875.7	2701.71	-3.7
						27.58	2918	2851.31	2696.08	66.69
						27.6	2928	2828.15	2690.46	99.85
						27.62	2852	2806.29	2684.84	45.71
						27.64	2791	2785.74	2679.24	5.26
						27.66	2799	2766.54	2673.63	32.46
						27.68	2678	2748.66	2668.03	-70.66
						27.7	2800	2732.06	2662.44	67.94
						27.72	2689	2716.7	2656.86	-27.7
						27.74	2772	2702.49	2651.28	69.51
						27.76	2677	2689.37	2645.71	-12.37
						27.78	2736	2677.24	2640.14	58.76
						27.8	2693	2666.03	2634.58	26.97
						27.82	2789	2655.63	2629.03	133.37
						27.84	2650	2645.97	2623.48	4.03
						27.86	2714	2636.95	2617.94	77.05
						27.88	2627	2628.51	2612.41	-1.51
						27.9	2615	2620.55	2606.89	-5.55
						27.92	2659	2613.02	2601.37	45.98
						27.94	2641	2605.86	2595.86	35.14
						27.96	2659	2599	2590.36	60
						27.98	2586	2592.4	2584.87	-6.4
						28	2578	2586.02	2579.38	-8.02
						28.02	2620	2579.82	2573.91	40.18
						28.04	2606	2573.76	2568.44	32.24
						28.06	2543	2567.84	2562.98	-24.84
						28.08	2608	2562.01	2557.52	45.99
						28.1	2569	2556.26	2552.08	12.74
						28.12	2568	2550.59	2546.65	17.41
						28.14	2471	2544.97	2541.22	-73.97
						28.16	2573	2539.39	2535.81	33.61
						28.18	2638	2533.86	2530.4	104.14
						28.2	2592	2528.35	2525	63.65
						28.22	2527	2522.88	2519.61	4.12
						28.24	2515	2517.43	2514.24	-2.43
						28.26	2569	2512	2508.87	57
						28.28	2569	2506.58	2503.51	62.42
						28.3	2509	2501.19	2498.16	7.81
						28.32	2530	2495.81	2492.82	34.19
						28.34	2559	2490.45	2487.49	68.55
						28.36	2511	2485.1	2482.18	25.9
						28.38	2386	2479.76	2476.87	-93.76
						28.4	2475	2474.44	2471.57	0.56
						28.42	2462	2469.13	2466.29	-7.13
						28.44	2426	2463.83	2461.01	-37.83
						28.46	2423	2458.55	2455.75	-35.55
						28.48	2311	2453.27	2450.49	-142.27
						28.5	2476	2448.02	2445.25	27.98
						28.52	2384	2442.77	2440.02	-58.77
						28.54	2416	2437.54	2434.8	-21.54
						28.56	2468	2432.32	2429.6	35.68
						28.58	2444	2427.11	2424.4	16.89
						28.6	2428	2421.92	2419.22	6.08
						28.62	2348	2416.74	2414.05	-68.74
						28.64	2403	2411.57	2408.89	-8.57
						28.66	2378	2406.42	2403.74	-28.42
						28.68	2362	2401.28	2398.61	-39.28
						28.7	2455	2396.15	2393.48	58.85
						28.72	2382	2391.04	2388.37	-9.04
						28.74	2344	2385.94	2383.28	-41.94
						28.76	2412	2380.86	2378.19	31.14
						28.78	2419	2375.78	2373.12	43.22
						28.8	2442	2370.72	2368.06	71.28
						28.82	2378	2365.68	2363.02	12.32
						28.84	2286	2360.65	2357.98	-74.65
						28.86	2370	2355.63	2352.96	14.37
						28.88	2282	2350.63	2347.96	-68.63
						28.9	2310	2345.65	2342.97	-35.65
						28.92	2240	2340.67	2337.99	-100.67
						28.94	2351	2335.71	2333.02	15.29
						28.96	2288	2330.77	2328.07	-42.77
						28.98	2276	2325.84	2323.13	-49.84
						29	2303	2320.93	2318.21	-17.93
						29.02	2207	2316.03	2313.3	-109.03
						29.04	2309	2311.14	2308.4	-2.14
						29.06	2251	2306.28	2303.52	-55.28
						29.08	2279	2301.42	2298.66	-22.42
						29.1	2378	2296.58	2293.8	81.42
						29.12	2385	2291.76	2288.96	93.24
						29.14	2371	2286.95	2284.14	84.05
						29.16	2194	2282.16	2279.33	-88.16
						29.18	2285	2277.38	2274.54	7.62
						29.2	2218	2272.62	2269.76	-54.62
						29.22	2227	2267.88	2264.99	-40.88
						29.24	2290	2263.15	2260.24	26.85
						29.26	2201	2258.43	2255.51	-57.43
						29.28	2208	2253.74	2250.79	-45.74
						29.3	2231	2249.06	2246.08	-18.06
						29.32	2153	2244.39	2241.39	-91.39
						29.34	2284	2239.74	2236.72	44.26
						29.36	2153	2235.11	2232.06	-82.11
						29.38	2221	2230.5	2227.42	-9.5
						29.4	2214	2225.9	2222.79	-11.9
						29.42	2225	2221.32	2218.18	3.68
						29.44	2161	2216.75	2213.58	-55.75
						29.46	2248	2212.2	2209	35.8
						29.48	2180	2207.67	2204.43	-27.67
						29.5	2076	2203.16	2199.88	-127.16
						29.52	2168	2198.66	2195.35	-30.66
						29.54	2185	2194.18	2190.83	-9.18
						29.56	2192	2189.72	2186.33	2.28
						29.58	2172	2185.28	2181.84	-13.28
						29.6	2132	2180.85	2177.37	-48.85
						29.62	2206	2176.44	2172.92	29.56
						29.64	2154	2172.05	2168.48	-18.05
						29.66	2193	2167.68	2164.06	25.32
						29.68	2105	2163.33	2159.65	-58.33
						29.7	2229	2158.99	2155.26	70.01
						29.72	2180	2154.67	2150.89	25.33
						29.74	2168	2150.37	2146.53	17.63
						29.76	2145	2146.09	2142.19	-1.09
						29.78	2069	2141.83	2137.87	-72.83
						29.8	2123	2137.59	2133.56	-14.59
						29.82	2095	2133.37	2129.27	-38.37
						29.84	2101	2129.16	2124.99	-28.16
						29.86	2109	2124.98	2120.73	-15.98
						29.88	1975	2120.81	2116.49	-145.81
						29.9	2052	2116.67	2112.26	-64.67
						29.92	2087	2112.54	2108.06	-25.54
						29.94	2096	2108.44	2103.86	-12.44
						29.96	2054	2104.35	2099.69	-50.35
						29.98	2015	2100.29	2095.53	-85.29
						30	2095	2096.25	2091.38	-1.25
						30.02	2068	2092.23	2087.26	-24.23
						30.04	2058	2088.23	2083.15	-30.23
						30.06	2050	2084.25	2079.05	-34.25
						30.08	2069	2080.3	2074.98	-11.3
						30.1	2049	2076.37	2070.92	-27.37
						30.12	2130	2072.47	2066.87	57.53
						30.14	2065	2068.59	2062.85	-3.59
						30.16	2043	2064.75	2058.84	-21.75
						30.18	2073	2060.94	2054.84	12.06
						30.2	2080	2057.16	2050.87	22.84
						30.22	2040	2053.42	2046.91	-13.42
						30.24	2053	2049.73	2042.96	3.27
						30.26	2087	2046.1	2039.04	40.9
						30.28	2127	2042.53	2035.13	84.47
						30.3	2107	2039.04	2031.23	67.96
						30.32	2035	2035.65	2027.36	-0.65
						30.34	2057	2032.37	2023.5	24.63
						30.36	2136	2029.24	2019.65	106.76
						30.38	2076	2026.3	2015.82	49.7
						30.4	2054	2023.57	2012.01	30.43
						30.42	2033	2021.13	2008.22	11.87
						30.44	2078	2019.03	2004.44	58.97
						30.46	2048	2017.35	2000.68	30.65
						30.48	2033	2016.18	1996.94	16.82
						30.5	2107	2015.65	1993.21	91.35
						30.52	2039	2015.87	1989.5	23.13
						30.54	2000	2016.99	1985.8	-16.99
						30.56	2016	2019.21	1982.12	-3.21
						30.58	2068	2022.7	1978.46	45.3
						30.6	2021	2027.7	1974.82	-6.7
						30.62	2071	2034.44	1971.19	36.56
						30.64	2122	2043.19	1967.57	78.81
						30.66	2140	2054.24	1963.98	85.76
						30.68	2161	2067.89	1960.4	93.11
						30.7	2083	2084.45	1956.83	-1.45
						30.72	2172	2104.23	1953.28	67.77
						30.74	2182	2127.55	1949.75	54.45
						30.76	2208	2154.69	1946.24	53.31
						30.78	2130	2185.92	1942.74	-55.92
						30.8	2160	2221.48	1939.25	-61.48
						30.82	2172	2261.54	1935.79	-89.54
						30.84	2241	2306.2	1932.33	-65.2
						30.86	2254	2355.52	1928.9	-101.52
						30.88	2358	2409.41	1925.48	-51.41
						30.9	2348	2467.73	1922.07	-119.73
						30.92	2334	2530.18	1918.68	-196.18
						30.94	2495	2596.38	1915.31	-101.38
						30.96	2527	2665.79	1911.96	-138.79
						30.98	2565	2737.77	1908.61	-172.77
						31	2638	2811.54	1905.29	-173.54
						31.02	2750	2886.21	1901.98	-136.21
						31.04	2836	2960.79	1898.68	-124.79
						31.06	3012	3034.22	1895.4	-22.22
						31.08	2965	3105.34	1892.14	-140.34
						31.1	3150	3172.99	1888.89	-22.99
						31.12	3268	3235.96	1885.66	32.04
						31.14	3207	3293.09	1882.44	-86.09
						31.16	3428	3343.26	1879.24	84.74
						31.18	3333	3385.45	1876.05	-52.45
						31.2	3400	3418.74	1872.88	-18.74
						31.22	3452	3442.41	1869.72	9.59
						31.24	3483	3455.89	1866.58	27.11
						31.26	3298	3458.83	1863.45	-160.83
						31.28	3367	3451.1	1860.34	-84.1
						31.3	3307	3432.82	1857.24	-125.82
						31.32	3235	3404.3	1854.16	-169.3
						31.34	3123	3366.09	1851.09	-243.09
						31.36	3087	3318.91	1848.04	-231.91
						31.38	3114	3263.64	1845	-149.64
						31.4	2953	3201.29	1841.97	-248.29
						31.42	2951	3132.96	1838.96	-181.96
						31.44	2895	3059.81	1835.97	-164.81
						31.46	2765	2983.03	1832.99	-218.03
						31.48	2727	2903.79	1830.02	-176.79
						31.5	2567	2823.25	1827.06	-256.25
						31.52	2521	2742.47	1824.13	-221.47
						31.54	2559	2662.46	1821.2	-103.46
						31.56	2480	2584.12	1818.29	-104.12
						31.58	2413	2508.22	1815.39	-95.22
						31.6	2283	2435.45	1812.51	-152.45
						31.62	2239	2366.33	1809.64	-127.33
						31.64	2221	2301.28	1806.78	-80.28
						31.66	2139	2240.6	1803.94	-101.6
						31.68	2085	2184.46	1801.11	-99.46
						31.7	2051	2132.94	1798.3	-81.94
						31.72	1973	2086.02	1795.5	-113.02
						31.74	2026	2043.6	1792.71	-17.6
						31.76	1953	2005.51	1789.93	-52.51
						31.78	1918	1971.54	1787.17	-53.54
						31.8	1850	1941.42	1784.42	-91.42
						31.82	1963	1914.86	1781.69	48.14
						31.84	1798	1891.55	1778.96	-93.55
						31.86	1817	1871.2	1776.25	-54.2
						31.88	1839	1853.48	1773.56	-14.48
						31.9	1850	1838.11	1770.87	11.89
						31.92	1883	1824.78	1768.2	58.22
						31.94	1852	1813.23	1765.54	38.77
						31.96	1860	1803.22	1762.9	56.78
						31.98	1782	1794.53	1760.26	-12.53
						32	1803	1786.95	1757.64	16.05
						32.02	1777	1780.3	1755.03	-3.3
						32.04	1738	1774.44	1752.44	-36.44
						32.06	1763	1769.22	1749.85	-6.22
						32.08	1776	1764.54	1747.28	11.46
						32.1	1767	1760.29	1744.72	6.71
						32.12	1773	1756.4	1742.17	16.6
						32.14	1722	1752.8	1739.64	-30.8
						32.16	1718	1749.42	1737.11	-31.42
						32.18	1680	1746.24	1734.6	-66.24
						32.2	1745	1743.2	1732.1	1.8
						32.22	1697	1740.29	1729.61	-43.29
						32.24	1758	1737.48	1727.14	20.52
						32.26	1731	1734.74	1724.67	-3.74
						32.28	1782	1732.08	1722.22	49.92
						32.3	1698	1729.46	1719.77	-31.46
						32.32	1685	1726.89	1717.34	-41.89
						32.34	1683	1724.37	1714.92	-41.37
						32.36	1658	1721.87	1712.51	-63.87
						32.38	1637	1719.41	1710.11	-82.41
						32.4	1671	1716.97	1707.73	-45.97
						32.42	1633	1714.56	1705.35	-81.56
						32.44	1739	1712.17	1702.98	26.83
						32.46	1737	1709.8	1700.63	27.2
						32.48	1774	1707.46	1698.29	66.54
						32.5	1698	1705.14	1695.95	-7.14
						32.52	1723	1702.83	1693.63	20.17
						32.54	1672	1700.55	1691.32	-28.55
						32.56	1708	1698.28	1689.02	9.72
						32.58	1675	1696.04	1686.73	-21.04
						32.6	1680	1693.81	1684.45	-13.81
						32.62	1688	1691.6	1682.17	-3.6
						32.64	1628	1689.42	1679.91	-61.42
						32.66	1585	1687.25	1677.66	-102.25
						32.68	1666	1685.1	1675.42	-19.1
						32.7	1716	1682.96	1673.19	33.04
						32.72	1676	1680.85	1670.97	-4.85
						32.74	1634	1678.76	1668.76	-44.76
						32.76	1670	1676.69	1666.56	-6.69
						32.78	1600	1674.63	1664.37	-74.63
						32.8	1704	1672.6	1662.19	31.4
						32.82	1700	1670.58	1660.02	29.42
						32.84	1643	1668.59	1657.86	-25.59
						32.86	1593	1666.62	1655.7	-73.62
						32.88	1611	1664.67	1653.56	-53.67
						32.9	1701	1662.74	1651.43	38.26
						32.92	1621	1660.83	1649.3	-39.83
						32.94	1648	1658.95	1647.19	-10.95
						32.96	1657	1657.09	1645.08	-0.09
						32.98	1664	1655.25	1642.98	8.75
						33	1737	1653.45	1640.9	83.55
						33.02	1678	1651.67	1638.82	26.33
						33.04	1690	1649.93	1636.75	40.07
						33.06	1684	1648.22	1634.69	35.78
						33.08	1708	1646.55	1632.63	61.45
						33.1	1733	1644.93	1630.59	88.07
						33.12	1747	1643.36	1628.56	103.64
						33.14	1739	1641.85	1626.53	97.15
						33.16	1620	1640.42	1624.51	-20.42
						33.18	1754	1639.09	1622.5	114.91
						33.2	1735	1637.87	1620.5	97.13
						33.22	1729	1636.8	1618.51	92.2
						33.24	1738	1635.92	1616.53	102.08
						33.26	1733	1635.27	1614.55	97.73
						33.28	1706	1634.92	1612.58	71.08
						33.3	1712	1634.94	1610.62	77.06
						33.32	1750	1635.44	1608.67	114.56
						33.34	1763	1636.53	1606.73	126.47
						33.36	1819	1638.36	1604.8	180.64
						33.38	1753	1641.11	1602.87	111.89
						33.4	1832	1645	1600.95	187
						33.42	1912	1650.29	1599.04	261.71
						33.44	1789	1657.29	1597.14	131.71
						33.46	1731	1666.36	1595.24	64.64
						33.48	1785	1677.92	1593.36	107.08
						33.5	1744	1692.43	1591.48	51.57
						33.52	1811	1710.45	1589.6	100.55
						33.54	1903	1732.56	1587.74	170.44
						33.56	1875	1759.43	1585.88	115.57
						33.58	1972	1791.77	1584.04	180.23
						33.6	1918	1830.35	1582.19	87.65
						33.62	2018	1875.97	1580.36	142.03
						33.64	2054	1929.45	1578.53	124.55
						33.66	2007	1991.6	1576.71	15.4
						33.68	2127	2063.23	1574.9	63.77
						33.7	2181	2145.08	1573.1	35.92
						33.72	2225	2237.83	1571.3	-12.83
						33.74	2341	2342.03	1569.51	-1.03
						33.76	2421	2458.09	1567.73	-37.09
						33.78	2459	2586.23	1565.95	-127.23
						33.8	2475	2726.44	1564.18	-251.44
						33.82	2619	2878.47	1562.42	-259.47
						33.84	2835	3041.78	1560.67	-206.78
						33.86	2878	3215.52	1558.92	-337.52
						33.88	3072	3398.52	1557.18	-326.52
						33.9	3425	3589.27	1555.45	-164.27
						33.92	3507	3785.95	1553.72	-278.95
						33.94	3737	3986.41	1552	-249.41
						33.96	3996	4188.21	1550.29	-192.21
						33.98	4367	4388.66	1548.58	-21.66
						34	4570	4584.87	1546.88	-14.87
						34.02	4880	4773.8	1545.19	106.2
						34.04	5170	4952.33	1543.51	217.67
						34.06	5337	5117.34	1541.83	219.66
						34.08	5615	5265.81	1540.15	349.19
						34.1	5704	5394.89	1538.49	309.11
						34.12	5996	5502.01	1536.83	493.99
						34.14	6001	5584.96	1535.18	416.04
						34.16	5886	5642	1533.53	244
						34.18	5884	5671.89	1531.89	212.11
						34.2	5841	5673.97	1530.26	167.03
						34.22	5763	5648.17	1528.63	114.83
						34.24	5467	5595.05	1527.01	-128.05
						34.26	5333	5515.7	1525.4	-182.7
						34.28	5070	5411.75	1523.79	-341.75
						34.3	4912	5285.31	1522.19	-373.31
						34.32	4799	5138.85	1520.6	-339.85
						34.34	4770	4975.12	1519.01	-205.12
						34.36	4598	4797.12	1517.43	-199.12
						34.38	4384	4607.91	1515.85	-223.91
						34.4	4275	4410.61	1514.28	-135.61
						34.42	3949	4208.27	1512.72	-259.27
						34.44	3814	4003.81	1511.16	-189.81
						34.46	3740	3799.97	1509.61	-59.97
						34.48	3357	3599.25	1508.07	-242.25
						34.5	3202	3403.86	1506.53	-201.86
						34.52	3011	3215.71	1505	-204.71
						34.54	2970	3036.38	1503.47	-66.38
						34.56	2751	2867.13	1501.96	-116.13
						34.58	2731	2708.88	1500.44	22.12
						34.6	2483	2562.25	1498.93	-79.25
						34.62	2370	2427.58	1497.43	-57.58
						34.64	2364	2304.94	1495.94	59.06
						34.66	2205	2194.17	1494.45	10.83
						34.68	2193	2094.91	1492.97	98.09
						34.7	2150	2006.67	1491.49	143.33
						34.72	2061	1928.8	1490.02	132.2
						34.74	1998	1860.58	1488.56	137.42
						34.76	2051	1801.24	1487.1	249.76
						34.78	1949	1749.96	1485.64	199.04
						34.8	1962	1705.94	1484.2	256.06
						34.82	1877	1668.38	1482.76	208.62
						34.84	1815	1636.5	1481.32	178.5
						34.86	1828	1609.58	1479.89	218.42
						34.88	1788	1586.96	1478.47	201.04
						34.9	1795	1568.01	1477.05	226.99
						34.92	1759	1552.19	1475.64	206.81
						34.94	1704	1539	1474.24	165
						34.96	1700	1528.01	1472.84	171.99
						34.98	1705	1518.84	1471.45	186.16
						35	1660	1511.18	1470.06	148.82
						35.02	1692	1504.74	1468.68	187.26
						35.04	1654	1499.3	1467.3	154.7
						35.06	1653	1494.67	1465.93	158.33
						35.08	1667	1490.68	1464.57	176.32
						35.1	1609	1487.21	1463.21	121.79
						35.12	1562	1484.15	1461.86	77.85
						35.14	1597	1481.41	1460.51	115.59
						35.16	1640	1478.94	1459.17	161.06
						35.18	1637	1476.68	1457.84	160.32
						35.2	1486	1474.58	1456.51	11.42
						35.22	1434	1472.63	1455.19	-38.63
						35.24	1515	1470.79	1453.87	44.21
						35.26	1623	1469.04	1452.56	153.96
						35.28	1567	1467.39	1451.25	99.61
						35.3	1520	1465.82	1449.95	54.18
						35.32	1521	1464.33	1448.66	56.67
						35.34	1540	1462.93	1447.37	77.07
						35.36	1469	1461.63	1446.09	7.37
						35.38	1514	1460.43	1444.81	53.57
						35.4	1550	1459.35	1443.54	90.65
						35.42	1546	1458.43	1442.28	87.57
						35.44	1518	1457.68	1441.02	60.32
						35.46	1473	1457.14	1439.77	15.86
						35.48	1519	1456.86	1438.52	62.14
						35.5	1526	1456.88	1437.28	69.12
						35.52	1510	1457.27	1436.04	52.73
						35.54	1546	1458.1	1434.81	87.9
						35.56	1546	1459.45	1433.59	86.55
						35.58	1509	1461.41	1432.37	47.59
						35.6	1578	1464.08	1431.16	113.92
						35.62	1485	1467.59	1429.95	17.41
						35.64	1508	1472.05	1428.75	35.95
						35.66	1504	1477.59	1427.56	26.41
						35.68	1524	1484.36	1426.37	39.64
						35.7	1465	1492.51	1425.19	-27.51
						35.72	1554	1502.16	1424.01	51.84
						35.74	1525	1513.48	1422.84	11.52
						35.76	1595	1526.59	1421.67	68.41
						35.78	1584	1541.61	1420.51	42.39
						35.8	1552	1558.64	1419.36	-6.64
						35.82	1580	1577.78	1418.21	2.22
						35.84	1562	1599.05	1417.06	-37.05
						35.86	1581	1622.46	1415.93	-41.46
						35.88	1708	1647.99	1414.8	60.01
						35.9	1651	1675.55	1413.67	-24.55
						35.92	1661	1704.99	1412.55	-43.99
						35.94	1750	1736.13	1411.44	13.87
						35.96	1759	1768.7	1410.33	-9.7
						35.98	1841	1802.4	1409.22	38.6
						36	1851	1836.86	1408.13	14.14
						36.02	1852	1871.65	1407.04	-19.65
						36.04	2002	1906.31	1405.95	95.69
						36.06	1941	1940.34	1404.87	0.66
						36.08	1938	1973.19	1403.8	-35.19
						36.1	1969	2004.33	1402.73	-35.33
						36.12	2076	2033.19	1401.67	42.81
						36.14	2082	2059.24	1400.61	22.76
						36.16	2161	2081.96	1399.56	79.04
						36.18	2098	2100.89	1398.51	-2.89
						36.2	2063	2115.63	1397.48	-52.63
						36.22	2159	2125.84	1396.44	33.16
						36.24	2127	2131.29	1395.41	-4.29
						36.26	2051	2131.84	1394.39	-80.84
						36.28	2082	2127.47	1393.37	-45.47
						36.3	2098	2118.25	1392.36	-20.25
						36.32	2046	2104.35	1391.36	-58.35
						36.34	2060	2086.04	1390.36	-26.04
						36.36	2039	2063.68	1389.37	-24.68
						36.38	1935	2037.7	1388.38	-102.7
						36.4	1916	2008.58	1387.39	-92.58
						36.42	1863	1976.83	1386.42	-113.83
						36.44	1871	1943	1385.45	-72
						36.46	1844	1907.64	1384.48	-63.64
						36.48	1810	1871.28	1383.52	-61.28
						36.5	1781	1834.46	1382.57	-53.46
						36.52	1745	1797.66	1381.62	-52.66
						36.54	1694	1761.33	1380.68	-67.33
						36.56	1686	1725.88	1379.74	-39.88
						36.58	1697	1691.64	1378.81	5.36
						36.6	1646	1658.92	1377.88	-12.92
						36.62	1535	1627.95	1376.96	-92.95
						36.64	1622	1598.89	1376.05	23.11
						36.66	1481	1571.88	1375.14	-90.88
						36.68	1511	1546.97	1374.23	-35.97
						36.7	1516	1524.19	1373.33	-8.19
						36.72	1473	1503.53	1372.44	-30.53
						36.74	1494	1484.91	1371.56	9.09
						36.76	1447	1468.27	1370.67	-21.27
						36.78	1437	1453.49	1369.8	-16.49
						36.8	1467	1440.44	1368.93	26.56
						36.82	1414	1429	1368.06	-15
						36.84	1449	1419.01	1367.2	29.99
						36.86	1525	1410.35	1366.35	114.65
						36.88	1446	1402.85	1365.5	43.15
						36.9	1414	1396.39	1364.66	17.61
						36.92	1406	1390.84	1363.82	15.16
						36.94	1400	1386.08	1362.99	13.92
						36.96	1421	1381.99	1362.16	39.01
						36.98	1403	1378.48	1361.34	24.52
						37	1428	1375.45	1360.52	52.55
						37.02	1378	1372.84	1359.71	5.16
						37.04	1412	1370.56	1358.9	41.44
						37.06	1411	1368.57	1358.1	42.43
						37.08	1344	1366.81	1357.31	-22.81
						37.1	1366	1365.24	1356.52	0.76
						37.12	1349	1363.82	1355.74	-14.82
						37.14	1332	1362.52	1354.96	-30.52
						37.16	1372	1361.33	1354.18	10.67
						37.18	1334	1360.21	1353.41	-26.21
						37.2	1360	1359.16	1352.65	0.84
						37.22	1378	1358.17	1351.89	19.83
						37.24	1406	1357.21	1351.14	48.79
						37.26	1318	1356.29	1350.39	-38.29
						37.28	1303	1355.4	1349.65	-52.4
						37.3	1368	1354.53	1348.91	13.47
						37.32	1303	1353.68	1348.18	-50.68
						37.34	1340	1352.85	1347.45	-12.85
						37.36	1420	1352.03	1346.72	67.97
						37.38	1288	1351.22	1346.01	-63.22
						37.4	1264	1350.43	1345.29	-86.43
						37.42	1285	1349.65	1344.59	-64.65
						37.44	1272	1348.88	1343.88	-76.88
						37.46	1291	1348.11	1343.18	-57.11
						37.48	1285	1347.36	1342.49	-62.36
						37.5	1309	1346.61	1341.8	-37.61
						37.52	1332	1345.87	1341.12	-13.87
						37.54	1311	1345.14	1340.44	-34.14
						37.56	1279	1344.42	1339.77	-65.42
						37.58	1268	1343.7	1339.1	-75.7
						37.6	1370	1342.99	1338.43	27.01
						37.62	1343	1342.29	1337.77	0.71
						37.64	1349	1341.59	1337.12	7.41
						37.66	1218	1340.91	1336.46	-122.91
						37.68	1318	1340.22	1335.82	-22.22
						37.7	1304	1339.55	1335.18	-35.55
						37.72	1326	1338.88	1334.54	-12.88
						37.74	1353	1338.22	1333.91	14.78
						37.76	1322	1337.56	1333.28	-15.56
						37.78	1280	1336.91	1332.65	-56.91
						37.8	1280	1336.26	1332.03	-56.26
						37.82	1330	1335.63	1331.42	-5.63
						37.84	1310	1334.99	1330.81	-24.99
						37.86	1316	1334.37	1330.2	-18.37
						37.88	1285	1333.74	1329.6	-48.74
						37.9	1333	1333.13	1329	-0.13
						37.92	1284	1332.52	1328.41	-48.52
						37.94	1244	1331.91	1327.82	-87.91
						37.96	1253	1331.31	1327.23	-78.31
						37.98	1300	1330.72	1326.65	-30.72
						38	1349	1330.13	1326.07	18.87
						38.02	1295	1329.54	1325.5	-34.54
						38.04	1273	1328.97	1324.93	-55.97
						38.06	1276	1328.39	1324.36	-52.39
						38.08	1286	1327.82	1323.8	-41.82
						38.1	1241	1327.26	1323.24	-86.26
						38.12	1305	1326.7	1322.69	-21.7
						38.14	1353	1326.14	1322.14	26.86
						38.16	1223	1325.59	1321.59	-102.59
						38.18	1255	1325.05	1321.05	-70.05
						38.2	1228	1324.51	1320.51	-96.51
						38.22	1284	1323.97	1319.97	-39.97
						38.24	1255	1323.44	1319.44	-68.44
						38.26	1238	1322.92	1318.91	-84.92
						38.28	1213	1322.39	1318.39	-109.39
						38.3	1188	1321.88	1317.86	-133.88
						38.32	1204	1321.36	1317.35	-117.36
						38.34	1243	1320.85	1316.83	-77.85
						38.36	1219	1320.35	1316.32	-101.35
						38.38	1309	1319.85	1315.81	-10.85
						38.4	1262	1319.35	1315.3	-57.35
						38.42	1221	1318.86	1314.8	-97.86
						38.44	1339	1318.37	1314.3	20.63
						38.46	1283	1317.89	1313.81	-34.89
						38.48	1334	1317.41	1313.31	16.59
						38.5	1270	1316.93	1312.82	-46.93
						38.52	1249	1316.46	1312.34	-67.46
						38.54	1287	1315.99	1311.85	-28.99
						38.56	1248	1315.52	1311.37	-67.52
						38.58	1203	1315.06	1310.89	-112.06
						38.6	1246	1314.6	1310.41	-68.6
						38.62	1206	1314.15	1309.94	-108.15
						38.64	1276	1313.7	1309.47	-37.7
						38.66	1273	1313.25	1309	-40.25
						38.68	1273	1312.81	1308.54	-39.81
						38.7	1257	1312.37	1308.07	-55.37
						38.72	1256	1311.93	1307.61	-55.93
						38.74	1223	1311.5	1307.15	-88.5
						38.76	1236	1311.07	1306.7	-75.07
						38.78	1240	1310.65	1306.24	-70.65
						38.8	1240	1310.23	1305.79	-70.23
						38.82	1231	1309.81	1305.34	-78.81
						38.84	1249	1309.39	1304.9	-60.39
						38.86	1272	1308.98	1304.45	-36.98
						38.88	1260	1308.57	1304.01	-48.57
						38.9	1303	1308.16	1303.57	-5.16
						38.92	1290	1307.76	1303.13	-17.76
						38.94	1209	1307.36	1302.69	-98.36
						38.96	1227	1306.97	1302.25	-79.97
						38.98	1303	1306.57	1301.82	-3.57
						39	1266	1306.18	1301.39	-40.18
						39.02	1234	1305.8	1300.96	-71.8
						39.04	1221	1305.41	1300.53	-84.41
						39.06	1293	1305.03	1300.1	-12.03
						39.08	1240	1304.65	1299.67	-64.65
						39.1	1281	1304.28	1299.25	-23.28
						39.12	1258	1303.91	1298.83	-45.91
						39.14	1242	1303.54	1298.41	-61.54
						39.16	1210	1303.17	1297.98	-93.17
						39.18	1200	1302.81	1297.57	-102.81
						39.2	1206	1302.45	1297.15	-96.45
						39.22	1191	1302.09	1296.73	-111.09
						39.24	1166	1301.74	1296.31	-135.74
						39.26	1196	1301.39	1295.9	-105.39
						39.28	1276	1301.04	1295.49	-25.04
						39.3	1268	1300.69	1295.07	-32.69
						39.32	1171	1300.35	1294.66	-129.35
						39.34	1306	1300.01	1294.25	5.99
						39.36	1268	1299.68	1293.84	-31.68
						39.38	1293	1299.35	1293.43	-6.35
						39.4	1203	1299.02	1293.02	-96.02
						39.42	1271	1298.69	1292.61	-27.69
						39.44	1237	1298.37	1292.2	-61.37
						39.46	1244	1298.05	1291.79	-54.05
						39.48	1235	1297.73	1291.38	-62.73
						39.5	1187	1297.42	1290.98	-110.42
						39.52	1220	1297.11	1290.57	-77.11
						39.54	1259	1296.8	1290.16	-37.8
						39.56	1291	1296.5	1289.76	-5.5
						39.58	1219	1296.2	1289.35	-77.2
						39.6	1261	1295.9	1288.94	-34.9
						39.62	1255	1295.61	1288.54	-40.61
						39.64	1251	1295.32	1288.13	-44.32
						39.66	1255	1295.04	1287.72	-40.04
						39.68	1175	1294.76	1287.32	-119.76
						39.7	1288	1294.48	1286.91	-6.48
						39.72	1232	1294.21	1286.5	-62.21
						39.74	1245	1293.94	1286.09	-48.94
						39.76	1283	1293.68	1285.69	-10.68
						39.78	1245	1293.42	1285.28	-48.42
						39.8	1337	1293.17	1284.87	43.83
						39.82	1235	1292.93	1284.46	-57.93
						39.84	1271	1292.68	1284.05	-21.68
						39.86	1242	1292.45	1283.64	-50.45
						39.88	1260	1292.22	1283.23	-32.22
						39.9	1251	1291.99	1282.81	-40.99
						39.92	1258	1291.78	1282.4	-33.78
						39.94	1264	1291.57	1281.99	-27.57
						39.96	1255	1291.36	1281.57	-36.36
						39.98	1279	1291.17	1281.15	-12.17
						40	1224	1290.98	1280.74	-66.98
						40.02	1349	1290.8	1280.32	58.2
						40.04	1289	1290.63	1279.9	-1.63
						40.06	1232	1290.47	1279.48	-58.47
						40.08	1323	1290.32	1279.06	32.68
						40.1	1264	1290.19	1278.63	-26.19
						40.12	1275	1290.06	1278.21	-15.06
						40.14	1300	1289.95	1277.78	10.05
						40.16	1245	1289.86	1277.36	-44.86
						40.18	1270	1289.78	1276.93	-19.78
						40.2	1310	1289.73	1276.5	20.27
						40.22	1298	1289.7	1276.06	8.3
						40.24	1293	1289.71	1275.63	3.29
						40.26	1294	1289.75	1275.19	4.25
						40.28	1342	1289.84	1274.76	52.16
						40.3	1430	1289.98	1274.32	140.02
						40.32	1347	1290.2	1273.88	56.8
						40.34	1318	1290.51	1273.43	27.49
						40.36	1316	1290.93	1272.99	25.07
						40.38	1335	1291.5	1272.54	43.5
						40.4	1350	1292.25	1272.09	57.75
						40.42	1306	1293.24	1271.64	12.76
						40.44	1355	1294.52	1271.19	60.48
						40.46	1370	1296.17	1270.73	73.83
						40.48	1366	1298.27	1270.27	67.73
						40.5	1418	1300.95	1269.81	117.05
						40.52	1439	1304.32	1269.35	134.68
						40.54	1388	1308.56	1268.89	79.44
						40.56	1356	1313.84	1268.42	42.16
						40.58	1479	1320.38	1267.95	158.62
						40.6	1423	1328.43	1267.48	94.57
						40.62	1527	1338.28	1267	188.72
						40.64	1480	1350.24	1266.52	129.76
						40.66	1447	1364.67	1266.04	82.33
						40.68	1601	1381.96	1265.56	219.04
						40.7	1549	1402.54	1265.08	146.46
						40.72	1511	1426.84	1264.59	84.16
						40.74	1555	1455.35	1264.1	99.65
						40.76	1616	1488.53	1263.6	127.47
						40.78	1728	1526.86	1263.1	201.14
						40.8	1734	1570.81	1262.6	163.19
						40.82	1801	1620.8	1262.1	180.2
						40.84	1805	1677.24	1261.59	127.76
						40.86	1834	1740.42	1261.08	93.58
						40.88	1984	1810.59	1260.57	173.41
						40.9	1956	1887.87	1260.06	68.13
						40.92	2033	1972.26	1259.54	60.74
						40.94	2190	2063.62	1259.02	126.38
						40.96	2121	2161.65	1258.49	-40.65
						40.98	2337	2265.88	1257.96	71.12
						41	2439	2375.66	1257.43	63.34
						41.02	2614	2490.16	1256.89	123.84
						41.04	2672	2608.39	1256.35	63.61
						41.06	2881	2729.19	1255.81	151.81
						41.08	2973	2851.25	1255.27	121.75
						41.1	3103	2973.14	1254.72	129.86
						41.12	3296	3093.35	1254.16	202.65
						41.14	3500	3210.3	1253.61	289.7
						41.16	3617	3322.42	1253.05	294.58
						41.18	3715	3428.18	1252.48	286.82
						41.2	3877	3526.11	1251.92	350.89
						41.22	4080	3614.94	1251.34	465.06
						41.24	4094	3693.56	1250.77	400.44
						41.26	4162	3761.15	1250.19	400.85
						41.28	4252	3817.17	1249.61	434.83
						41.3	4369	3861.46	1249.02	507.54
						41.32	4207	3894.17	1248.43	312.83
						41.34	4081	3915.84	1247.84	165.16
						41.36	4151	3927.39	1247.24	223.61
						41.38	4049	3930	1246.64	119
						41.4	3922	3925.18	1246.03	-3.18
						41.42	3986	3914.62	1245.42	71.38
						41.44	4022	3900.23	1244.81	121.77
						41.46	3931	3883.93	1244.19	47.07
						41.48	3904	3867.69	1243.57	36.31
						41.5	3773	3853.4	1242.94	-80.4
						41.52	3670	3842.81	1242.31	-172.81
						41.54	3679	3837.47	1241.67	-158.47
						41.56	3585	3838.62	1241.04	-253.62
						41.58	3697	3847.22	1240.39	-150.22
						41.6	3729	3863.83	1239.75	-134.83
						41.62	3684	3888.64	1239.09	-204.64
						41.64	3791	3921.42	1238.44	-130.42
						41.66	3976	3961.55	1237.78	14.45
						41.68	3950	4008.02	1237.11	-58.02
						41.7	4096	4059.44	1236.45	36.56
						41.72	4259	4114.15	1235.77	144.85
						41.74	4378	4170.17	1235.1	207.83
						41.76	4596	4225.37	1234.41	370.63
						41.78	4746	4277.47	1233.73	468.53
						41.8	4728	4324.15	1233.04	403.85
						41.82	4850	4363.15	1232.34	486.85
						41.84	4820	4392.32	1231.65	427.68
						41.86	4841	4409.74	1230.94	431.26
						41.88	4839	4413.78	1230.23	425.22
						41.9	4795	4403.17	1229.52	391.83
						41.92	4656	4377.04	1228.81	278.96
						41.94	4550	4334.93	1228.09	215.07
						41.96	4545	4276.82	1227.36	268.18
						41.98	4294	4203.11	1226.63	90.89
						42	4062	4114.58	1225.9	-52.58
						42.02	4084	4012.37	1225.16	71.63
						42.04	3983	3897.89	1224.41	85.11
						42.06	3697	3772.83	1223.67	-75.83
						42.08	3535	3639.01	1222.91	-104.01
						42.1	3503	3498.4	1222.16	4.6
						42.12	3453	3352.97	1221.39	100.03
						42.14	3133	3204.73	1220.63	-71.73
						42.16	3016	3055.6	1219.86	-39.6
						42.18	2843	2907.37	1219.08	-64.37
						42.2	2720	2761.74	1218.3	-41.74
						42.22	2574	2620.12	1217.52	-46.12
						42.24	2435	2483.86	1216.73	-48.86
						42.26	2437	2354	1215.94	83
						42.28	2221	2231.4	1215.14	-10.4
						42.3	2164	2116.68	1214.34	47.32
						42.32	2047	2010.27	1213.53	36.73
						42.34	1973	1912.41	1212.72	60.59
						42.36	1877	1823.13	1211.91	53.87
						42.38	1864	1742.33	1211.09	121.67
						42.4	1929	1669.78	1210.26	259.22
						42.42	1721	1605.11	1209.43	115.89
						42.44	1671	1547.9	1208.6	123.1
						42.46	1587	1497.64	1207.76	89.36
						42.48	1632	1453.78	1206.92	178.22
						42.5	1556	1415.77	1206.07	140.23
						42.52	1544	1383.03	1205.22	160.97
						42.54	1580	1354.99	1204.36	225.01
						42.56	1511	1331.12	1203.5	179.88
						42.58	1435	1310.88	1202.64	124.12
						42.6	1378	1293.82	1201.77	84.18
						42.62	1355	1279.49	1200.9	75.51
						42.64	1369	1267.48	1200.02	101.52
						42.66	1360	1257.45	1199.14	102.55
						42.68	1380	1249.09	1198.25	130.91
						42.7	1349	1242.12	1197.36	106.88
						42.72	1373	1236.31	1196.46	136.69
						42.74	1342	1231.47	1195.56	110.53
						42.76	1303	1227.44	1194.66	75.56
						42.78	1294	1224.08	1193.75	69.92
						42.8	1290	1221.29	1192.84	68.71
						42.82	1343	1218.99	1191.92	124.01
						42.84	1270	1217.11	1191	52.89
						42.86	1303	1215.63	1190.07	87.37
						42.88	1271	1214.52	1189.14	56.48
						42.9	1302	1213.78	1188.21	88.22
						42.92	1308	1213.41	1187.27	94.59
						42.94	1299	1213.45	1186.33	85.55
						42.96	1276	1213.91	1185.38	62.09
						42.98	1258	1214.86	1184.43	43.14
						43	1301	1216.34	1183.48	84.66
						43.02	1285	1218.43	1182.52	66.57
						43.04	1236	1221.2	1181.56	14.8
						43.06	1251	1224.72	1180.59	26.28
						43.08	1285	1229.08	1179.62	55.92
						43.1	1256	1234.38	1178.64	21.62
						43.12	1259	1240.69	1177.67	18.31
						43.14	1290	1248.09	1176.68	41.91
						43.16	1260	1256.68	1175.7	3.32
						43.18	1316	1266.51	1174.71	49.49
						43.2	1239	1277.64	1173.71	-38.64
						43.22	1305	1290.1	1172.71	14.9
						43.24	1296	1303.92	1171.71	-7.92
						43.26	1332	1319.08	1170.7	12.92
						43.28	1319	1335.54	1169.69	-16.54
						43.3	1360	1353.23	1168.68	6.77
						43.32	1359	1372.06	1167.66	-13.06
						43.34	1313	1391.88	1166.64	-78.88
						43.36	1348	1412.52	1165.62	-64.52
						43.38	1334	1433.77	1164.59	-99.77
						43.4	1371	1455.38	1163.56	-84.38
						43.42	1447	1477.09	1162.52	-30.09
						43.44	1393	1498.59	1161.48	-105.59
						43.46	1478	1519.55	1160.44	-41.55
						43.48	1524	1539.66	1159.4	-15.66
						43.5	1526	1558.55	1158.35	-32.55
						43.52	1563	1575.89	1157.29	-12.89
						43.54	1594	1591.34	1156.24	2.66
						43.56	1633	1604.6	1155.18	28.4
						43.58	1636	1615.39	1154.12	20.61
						43.6	1592	1623.47	1153.05	-31.47
						43.62	1637	1628.66	1151.98	8.34
						43.64	1698	1630.82	1150.91	67.18
						43.66	1545	1629.9	1149.83	-84.9
						43.68	1592	1625.89	1148.75	-33.89
						43.7	1571	1618.85	1147.67	-47.85
						43.72	1618	1608.9	1146.59	9.1
						43.74	1578	1596.24	1145.5	-18.24
						43.76	1544	1581.08	1144.41	-37.08
						43.78	1508	1563.69	1143.32	-55.69
						43.8	1482	1544.37	1142.22	-62.37
						43.82	1477	1523.46	1141.12	-46.46
						43.84	1435	1501.27	1140.02	-66.27
						43.86	1395	1478.16	1138.91	-83.16
						43.88	1427	1454.45	1137.8	-27.45
						43.9	1396	1430.48	1136.69	-34.48
						43.92	1276	1406.53	1135.58	-130.53
						43.94	1338	1382.89	1134.46	-44.89
						43.96	1278	1359.79	1133.34	-81.79
						43.98	1304	1337.46	1132.22	-33.46
						44	1283	1316.07	1131.1	-33.07
						44.02	1263	1295.77	1129.97	-32.77
						44.04	1206	1276.66	1128.84	-70.66
						44.06	1193	1258.81	1127.71	-65.81
						44.08	1170	1242.28	1126.58	-72.28
						44.1	1165	1227.07	1125.44	-62.07
						44.12	1188	1213.18	1124.31	-25.18
						44.14	1143	1200.57	1123.17	-57.57
						44.16	1155	1189.19	1122.02	-34.19
						44.18	1141	1178.98	1120.88	-37.98
						44.2	1122	1169.86	1119.73	-47.86
						44.22	1123	1161.76	1118.58	-38.76
						44.24	1090	1154.58	1117.43	-64.58
						44.26	1141	1148.23	1116.28	-7.23
						44.28	1114	1142.63	1115.12	-28.63
						44.3	1110	1137.7	1113.97	-27.7
						44.32	1122	1133.35	1112.81	-11.35
						44.34	1130	1129.51	1111.65	0.49
						44.36	1157	1126.1	1110.48	30.9
						44.38	1141	1123.07	1109.32	17.93
						44.4	1079	1120.36	1108.15	-41.36
						44.42	1047	1117.92	1106.99	-70.92
						44.44	1102	1115.69	1105.82	-13.69
						44.46	1065	1113.66	1104.65	-48.66
						44.48	1029	1111.78	1103.47	-82.78
						44.5	1064	1110.02	1102.3	-46.02
						44.52	1083	1108.36	1101.12	-25.36
						44.54	1073	1106.78	1099.95	-33.78
						44.56	1033	1105.27	1098.77	-72.27
						44.58	1052	1103.82	1097.59	-51.82
						44.6	1067	1102.4	1096.41	-35.4
						44.62	1049	1101.02	1095.23	-52.02
						44.64	1067	1099.66	1094.04	-32.66
						44.66	1046	1098.32	1092.86	-52.32
						44.68	1069	1097	1091.67	-28
						44.7	1022	1095.69	1090.49	-73.69
						44.72	1036	1094.39	1089.3	-58.39
						44.74	1072	1093.11	1088.11	-21.11
						44.76	1070	1091.82	1086.92	-21.82
						44.78	1099	1090.55	1085.73	8.45
						44.8	1034	1089.27	1084.54	-55.27
						44.82	1012	1088	1083.35	-76
						44.84	1049	1086.74	1082.15	-37.74
						44.86	1041	1085.47	1080.96	-44.47
						44.88	1031	1084.21	1079.77	-53.21
						44.9	1072	1082.95	1078.57	-10.95
						44.92	1057	1081.7	1077.38	-24.7
						44.94	1028	1080.44	1076.18	-52.44
						44.96	990	1079.19	1074.98	-89.19
						44.98	1034	1077.94	1073.79	-43.94
						45	1038	1076.69	1072.59	-38.69
						45.02	1015	1075.44	1071.39	-60.44
						45.04	1086	1074.2	1070.19	11.8
						45.06	1023	1072.95	1068.99	-49.95
						45.08	1033	1071.71	1067.8	-38.71
						45.1	1032	1070.47	1066.6	-38.47
						45.12	1041	1069.23	1065.4	-28.23
						45.14	1006	1067.99	1064.2	-61.99
						45.16	1043	1066.75	1063	-23.75
						45.18	959	1065.52	1061.8	-106.52
						45.2	999	1064.28	1060.6	-65.28
						45.22	1088	1063.05	1059.4	24.95
						45.24	1035	1061.82	1058.2	-26.82
						45.26	1074	1060.59	1057	13.41
						45.28	1022	1059.36	1055.8	-37.36
						45.3	1024	1058.13	1054.6	-34.13
						45.32	982	1056.9	1053.4	-74.9
						45.34	1035	1055.68	1052.2	-20.68
						45.36	1011	1054.46	1051.01	-43.46
						45.38	1040	1053.23	1049.81	-13.23
						45.4	1027	1052.01	1048.61	-25.01
						45.42	992	1050.79	1047.41	-58.79
						45.44	1021	1049.58	1046.22	-28.58
						45.46	1041	1048.36	1045.02	-7.36
						45.48	1031	1047.15	1043.82	-16.15
						45.5	1057	1045.94	1042.63	11.06
						45.52	1028	1044.73	1041.43	-16.73
						45.54	1014	1043.52	1040.24	-29.52
						45.56	985	1042.32	1039.05	-57.32
						45.58	1000	1041.12	1037.85	-41.12
						45.6	948	1039.93	1036.66	-91.93
						45.62	1032	1038.73	1035.47	-6.73
						45.64	1016	1037.55	1034.28	-21.55
						45.66	988	1036.36	1033.09	-48.36
						45.68	982	1035.19	1031.9	-53.19
						45.7	991	1034.02	1030.72	-43.02
						45.72	982	1032.86	1029.53	-50.86
						45.74	1002	1031.71	1028.34	-29.71
						45.76	1009	1030.57	1027.16	-21.57
						45.78	981	1029.45	1025.98	-48.45
						45.8	953	1028.34	1024.79	-75.34
						45.82	1001	1027.24	1023.61	-26.24
						45.84	988	1026.17	1022.43	-38.17
						45.86	990	1025.11	1021.25	-35.11
						45.88	992	1024.09	1020.08	-32.09
						45.9	980	1023.08	1018.9	-43.08
						45.92	978	1022.11	1017.72	-44.11
						45.94	998	1021.16	1016.55	-23.16
						45.96	1037	1020.25	1015.38	16.75
						45.98	1007	1019.37	1014.21	-12.37
						46	924	1018.53	1013.04	-94.53
						46.02	977	1017.73	1011.87	-40.73
						46.04	996	1016.97	1010.7	-20.97
						46.06	962	1016.24	1009.54	-54.24
						46.08	1105	1015.55	1008.37	89.45
						46.1	1022	1014.89	1007.21	7.11
						46.12	1003	1014.27	1006.05	-11.27
						46.14	962	1013.68	1004.89	-51.68
						46.16	989	1013.11	1003.74	-24.11
						46.18	982	1012.56	1002.58	-30.56
						46.2	987	1012.03	1001.43	-25.03
						46.22	1017	1011.5	1000.27	5.5
						46.24	977	1010.97	999.124	-33.97
						46.26	980	1010.43	997.975	-30.43
						46.28	1051	1009.88	996.828	41.12
						46.3	1003	1009.29	995.683	-6.29
						46.32	1007	1008.67	994.54	-1.67
						46.34	961	1008.01	993.399	-47.01
						46.36	973	1007.29	992.26	-34.29
						46.38	981	1006.51	991.123	-25.51
						46.4	1000	1005.67	989.988	-5.67
						46.42	1013	1004.75	988.854	8.25
						46.44	992	1003.76	987.723	-11.76
						46.46	966	1002.69	986.594	-36.69
						46.48	1036	1001.54	985.466	34.46
						46.5	1023	1000.32	984.341	22.68
						46.52	990	999.019	983.218	-9.019
						46.54	975	997.649	982.097	-22.649
						46.56	1033	996.214	980.978	36.786
						46.58	977	994.722	979.861	-17.722
						46.6	954	993.178	978.747	-39.178
						46.62	975	991.594	977.635	-16.594
						46.64	958	989.975	976.524	-31.975
						46.66	993	988.333	975.417	4.667
						46.68	974	986.675	974.311	-12.675
						46.7	938	985.011	973.208	-47.011
						46.72	998	983.349	972.106	14.651
						46.74	953	981.696	971.008	-28.696
						46.76	990	980.06	969.911	9.94
						46.78	1010	978.446	968.817	31.554
						46.8	986	976.861	967.725	9.139
						46.82	1004	975.308	966.636	28.692
						46.84	1020	973.791	965.549	46.209
						46.86	1004	972.313	964.464	31.687
						46.88	975	970.877	963.382	4.123
						46.9	986	969.483	962.302	16.517
						46.92	971	968.133	961.224	2.867
						46.94	936	966.827	960.15	-30.827
						46.96	983	965.565	959.077	17.435
						46.98	928	964.347	958.007	-36.347
						47	935	963.175	956.94	-28.175
						47.02	992	962.048	955.875	29.952
						47.04	1006	960.968	954.812	45.032
						47.06	955	959.938	953.752	-4.938
						47.08	934	958.961	952.695	-24.961
						47.1	950	958.042	951.64	-8.042
						47.12	973	957.188	950.587	15.812
						47.14	958	956.41	949.537	1.59
						47.16	980	955.72	948.49	24.28
						47.18	1000	955.134	947.446	44.866
						47.2	980	954.674	946.403	25.326
						47.22	968	954.366	945.364	13.634
						47.24	993	954.24	944.327	38.76
						47.26	961	954.335	943.293	6.665
						47.28	974	954.698	942.261	19.302
						47.3	937	955.381	941.232	-18.381
						47.32	1045	956.448	940.206	88.552
						47.34	1015	957.971	939.182	57.029
						47.36	1000	960.034	938.161	39.966
						47.38	941	962.728	937.143	-21.728
						47.4	1000	966.157	936.127	33.843
						47.42	966	970.436	935.114	-4.436
						47.44	985	975.686	934.103	9.314
						47.46	996	982.038	933.095	13.962
						47.48	1034	989.63	932.09	44.37
						47.5	1017	998.6	931.088	18.4
						47.52	1025	1009.09	930.088	15.91
						47.54	1061	1021.24	929.091	39.76
						47.56	1028	1035.18	928.096	-7.18
						47.58	1088	1051.02	927.105	36.98
						47.6	1088	1068.87	926.116	19.13
						47.62	1065	1088.8	925.129	-23.8
						47.64	1086	1110.86	924.146	-24.86
						47.66	1118	1135.06	923.165	-17.06
						47.68	1090	1161.38	922.186	-71.38
						47.7	1184	1189.74	921.211	-5.74
						47.72	1213	1220.02	920.238	-7.02
						47.74	1236	1252.05	919.267	-16.05
						47.76	1184	1285.58	918.3	-101.58
						47.78	1322	1320.35	917.335	1.65
						47.8	1337	1356.02	916.373	-19.02
						47.82	1368	1392.18	915.413	-24.18
						47.84	1432	1428.42	914.456	3.58
						47.86	1427	1464.25	913.502	-37.25
						47.88	1518	1499.16	912.551	18.84
						47.9	1561	1532.64	911.602	28.36
						47.92	1570	1564.14	910.656	5.86
						47.94	1574	1593.13	909.712	-19.13
						47.96	1672	1619.09	908.771	52.91
						47.98	1720	1641.53	907.833	78.47
						48	1732	1660.04	906.898	71.96
						48.02	1672	1674.23	905.965	-2.23
						48.04	1693	1683.83	905.034	9.17
						48.06	1755	1688.63	904.107	66.37
						48.08	1736	1688.52	903.182	47.48
						48.1	1694	1683.51	902.26	10.49
						48.12	1675	1673.69	901.34	1.31
						48.14	1760	1659.22	900.423	100.78
						48.16	1596	1640.4	899.508	-44.4
						48.18	1551	1617.55	898.596	-66.55
						48.2	1491	1591.08	897.687	-100.08
						48.22	1482	1561.47	896.78	-79.47
						48.24	1488	1529.19	895.876	-41.19
						48.26	1484	1494.77	894.975	-10.77
						48.28	1399	1458.74	894.076	-59.74
						48.3	1362	1421.62	893.179	-59.62
						48.32	1401	1383.92	892.286	17.08
						48.34	1295	1346.13	891.394	-51.13
						48.36	1349	1308.67	890.505	40.33
						48.38	1270	1271.95	889.619	-1.95
						48.4	1196	1236.33	888.736	-40.33
						48.42	1234	1202.09	887.854	31.91
						48.44	1226	1169.49	886.976	56.51
						48.46	1090	1138.71	886.099	-48.71
						48.48	1142	1109.9	885.226	32.1
						48.5	1073	1083.14	884.354	-10.14
						48.52	1056	1058.48	883.486	-2.48
						48.54	1022	1035.92	882.619	-13.92
						48.56	1067	1015.44	881.756	51.56
						48.58	1017	996.954	880.894	20.046
						48.6	1050	980.392	880.035	69.608
						48.62	1036	965.642	879.179	70.358
						48.64	1023	952.582	878.324	70.418
						48.66	1005	941.082	877.473	63.918
						48.68	982	931.007	876.623	50.993
						48.7	970	922.22	875.776	47.78
						48.72	1019	914.586	874.932	104.414
						48.74	931	907.975	874.089	23.025
						48.76	968	902.265	873.249	65.735
						48.78	946	897.34	872.412	48.66
						48.8	943	893.094	871.577	49.906
						48.82	963	889.431	870.744	73.569
						48.84	934	886.264	869.913	47.736
						48.86	928	883.518	869.084	44.482
						48.88	947	881.124	868.258	65.876
						48.9	924	879.025	867.435	44.975
						48.92	910	877.171	866.613	32.829
						48.94	940	875.518	865.794	64.482
						48.96	900	874.032	864.977	25.968
						48.98	910	872.682	864.162	37.318
						49	867	871.443	863.349	-4.443
						49.02	959	870.296	862.538	88.704
						49.04	923	869.225	861.73	53.775
						49.06	893	868.218	860.924	24.782
						49.08	908	867.264	860.12	40.736
						49.1	938	866.356	859.318	71.644
						49.12	865	865.491	858.519	-0.491
						49.14	939	864.666	857.721	74.334
						49.16	900	863.88	856.926	36.12
						49.18	968	863.135	856.132	104.865
						49.2	894	862.435	855.341	31.565
						49.22	914	861.785	854.552	52.215
						49.24	880	861.193	853.765	18.807
						49.26	873	860.672	852.98	12.328
						49.28	901	860.233	852.197	40.767
						49.3	905	859.896	851.416	45.104
						49.32	937	859.68	850.637	77.32
						49.34	867	859.613	849.86	7.387
						49.36	881	859.724	849.085	21.276
						49.38	917	860.049	848.312	56.951
						49.4	925	860.632	847.541	64.368
						49.42	884	861.52	846.772	22.48
						49.44	916	862.77	846.005	53.23
						49.46	866	864.444	845.24	1.556
						49.48	940	866.612	844.476	73.388
						49.5	902	869.351	843.715	32.649
						49.52	906	872.746	842.956	33.254
						49.54	974	876.886	842.198	97.114
						49.56	900	881.865	841.442	18.135
						49.58	894	887.781	840.689	6.219
						49.6	945	894.734	839.937	50.266
						49.62	916	902.822	839.187	13.178
						49.64	937	912.14	838.438	24.86
						49.66	945	922.775	837.692	22.225
						49.68	968	934.805	836.947	33.195
						49.7	968	948.292	836.204	19.708
						49.72	947	963.281	835.463	-16.281
						49.74	977	979.796	834.724	-2.796
						49.76	1016	997.833	833.987	18.167
						49.78	976	1017.36	833.251	-41.36
						49.8	1062	1038.31	832.517	23.69
						49.82	1039	1060.58	831.785	-21.58
						49.84	1048	1084.04	831.054	-36.04
						49.86	1076	1108.5	830.325	-32.5
						49.88	1079	1133.76	829.598	-54.76
						49.9	1130	1159.56	828.873	-29.56
						49.92	1136	1185.62	828.149	-49.62
						49.94	1155	1211.61	827.427	-56.61
[truncated: 2,003 more rows]

## Sheet: Figure 1d
Figure 1d	Rietveld refinements of Na0.8La0.8Zr0.2Cl4-HM
							2 theta	Test value	Calculated value	Background	Error	Na0.8La0.8Zr0.2Cl4
						Na0.8La0.8Zr0.2Cl4 Rietveld refinements	10	3924	3867.17	3866.69	56.83	13.501
							10.02	4023	3895.19	3894.7	127.81	23.49
							10.04	3965	3922.03	3921.54	42.97	24.458
							10.06	4006	3947.77	3947.27	58.23	27.187
							10.08	4035	3972.46	3971.96	62.54	31.236
							10.1	4065	3996.18	3995.68	68.82	34.165
							10.12	3988	4018.98	4018.47	-30.98	36.227
							10.14	4075	4040.91	4040.4	34.09	36.227
							10.16	4106	4062.04	4061.52	43.96	41.271
							10.18	4192	4082.4	4081.87	109.6	41.283
							10.2	3987	4102.04	4101.52	-115.04	41.876
							10.22	4133	4121.02	4120.49	11.98	41.876
							10.24	4181	4139.37	4138.83	41.63	43.616
							10.26	4264	4157.12	4156.58	106.88	46.419
							10.28	4142	4174.32	4173.77	-32.32	48.028
							10.3	4145	4191.01	4190.45	-46.01	48.038
							10.32	4163	4207.2	4206.64	-44.2	50.122
							10.34	4200	4222.94	4222.37	-22.94	50.132
							10.36	4177	4238.25	4237.68	-61.25	50.132
							10.38	4200	4253.16	4252.58	-53.16	52.66
							10.4	4147	4267.69	4267.11	-120.69	54.624
							10.42	4095	4281.87	4281.28	-186.87	54.624
							10.44	4219	4295.71	4295.11	-76.71	56.06
							10.46	4354	4309.25	4308.64	44.75	56.06
							10.48	4239	4322.48	4321.87	-83.48	56.069
							10.5	4300	4335.44	4334.81	-35.44	59.794
							10.52	4311	4348.13	4347.5	-37.13	60.257
							10.54	4197	4360.57	4359.94	-163.57	61.616
							10.56	4292	4372.78	4372.14	-80.78	61.616
							10.58	4272	4384.77	4384.12	-112.77	65.147
							10.6	4402	4396.54	4395.88	5.46	65.155
							10.62	4425	4408.11	4407.45	16.89	65.155
							10.64	4420	4419.49	4418.81	0.51	65.572
							10.66	4315	4430.68	4429.99	-115.68	65.588
							10.68	4434	4441.69	4441	-7.69	65.588
							10.7	4405	4452.53	4451.83	-47.53	66.879
							10.72	4451	4463.2	4462.49	-12.2	66.879
							10.74	4357	4473.71	4472.99	-116.71	69.002
							10.76	4461	4484.06	4483.34	-23.06	69.018
							10.78	4447	4494.26	4493.53	-47.26	69.018
							10.8	4528	4504.31	4503.56	23.69	70.687
							10.82	4469	4514.21	4513.45	-45.21	71.949
							10.84	4521	4523.96	4523.2	-2.96	71.957
							10.86	4472	4533.57	4532.8	-61.57	75.255
							10.88	4396	4543.04	4542.25	-147.04	75.646
							10.9	4532	4552.36	4551.57	-20.36	75.646
							10.92	4466	4561.54	4560.74	-95.54	75.662
							10.94	4653	4570.58	4569.76	82.42	76.877
							10.96	4439	4579.48	4578.65	-140.48	76.877
							10.98	4638	4588.23	4587.39	49.77	76.885
							11	4642	4596.85	4595.99	45.15	76.885
							11.02	4638	4605.31	4604.45	32.69	78.89
							11.04	4623	4613.64	4612.76	9.36	78.905
							11.06	4652	4621.81	4620.92	30.19	80.23
							11.08	4660	4629.84	4628.94	30.16	80.23
							11.1	4773	4637.72	4636.81	135.28	80.694
							11.12	4660	4645.45	4644.52	14.55	80.694
							11.14	4670	4653.03	4652.08	16.97	81.923
							11.16	4755	4660.45	4659.49	94.55	81.923
							11.18	4610	4667.71	4666.74	-57.71	83.747
							11.2	4660	4674.82	4673.84	-14.82	85.347
							11.22	4674	4681.77	4680.77	-7.77	85.347
							11.24	4785	4688.56	4687.54	96.44	85.508
							11.26	4702	4695.18	4694.15	6.82	85.508
							11.28	4719	4701.64	4700.59	17.36	86.645
							11.3	4853	4707.93	4706.86	145.07	89.591
							11.32	4915	4714.05	4712.97	200.95	89.832
							11.34	4784	4720.01	4718.9	63.99
							11.36	4852	4725.79	4724.66	126.21
							11.38	4828	4731.39	4730.25	96.61
							11.4	4715	4736.82	4735.66	-21.82
							11.42	4765	4742.08	4740.9	22.92
							11.44	4799	4747.16	4745.96	51.84
							11.46	4709	4752.05	4750.83	-43.05
							11.48	4837	4756.77	4755.53	80.23
							11.5	4763	4761.31	4760.04	1.69
							11.52	4821	4765.66	4764.38	55.34
							11.54	4896	4769.84	4768.53	126.16
							11.56	4821	4773.83	4772.49	47.17
							11.58	4857	4777.63	4776.27	79.37
							11.6	4880	4781.26	4779.87	98.74
							11.62	4767	4784.7	4783.28	-17.7
							11.64	4854	4787.95	4786.51	66.05
							11.66	4839	4791.02	4789.55	47.98
							11.68	4963	4793.91	4792.41	169.09
							11.7	4894	4796.61	4795.08	97.39
							11.72	4839	4799.14	4797.58	39.86
							11.74	4847	4801.47	4799.88	45.53
							11.76	4892	4803.63	4802.01	88.37
							11.78	4838	4805.61	4803.95	32.39
							11.8	4897	4807.41	4805.72	89.59
							11.82	4758	4809.03	4807.3	-51.03
							11.84	4868	4810.48	4808.71	57.52
							11.86	4873	4811.75	4809.94	61.25
							11.88	4885	4812.85	4811	72.15
							11.9	4897	4813.78	4811.89	83.22
							11.92	5054	4814.54	4812.6	239.46
							11.94	4896	4815.13	4813.15	80.87
							11.96	4756	4815.56	4813.53	-59.56
							11.98	4779	4815.82	4813.75	-36.82
							12	4856	4815.93	4813.81	40.07
							12.02	4795	4815.88	4813.7	-20.88
							12.04	4904	4815.68	4813.45	88.32
							12.06	4911	4815.32	4813.03	95.68
							12.08	4904	4814.82	4812.47	89.18
							12.1	4877	4814.17	4811.76	62.83
							12.12	4832	4813.39	4810.91	18.61
							12.14	4872	4812.47	4809.92	59.53
							12.16	4704	4811.41	4808.79	-107.41
							12.18	4850	4810.22	4807.53	39.78
							12.2	4850	4808.91	4806.13	41.09
							12.22	4930	4807.47	4804.62	122.53
							12.24	4877	4805.92	4802.97	71.08
							12.26	4860	4804.26	4801.21	55.74
							12.28	4861	4802.49	4799.34	58.51
							12.3	4849	4800.62	4797.36	48.38
							12.32	4775	4798.66	4795.26	-23.66
							12.34	4798	4796.62	4793.07	1.38
							12.36	4845	4794.49	4790.78	50.51
							12.38	4705	4792.3	4788.4	-87.3
							12.4	4852	4790.06	4785.92	61.94
							12.42	4767	4787.77	4783.37	-20.77
							12.44	4824	4785.46	4780.73	38.54
							12.46	4787	4783.13	4778.01	3.87
							12.48	4843	4780.83	4775.23	62.17
							12.5	4761	4778.57	4772.38	-17.57
							12.52	4695	4776.38	4769.47	-81.38
							12.54	4866	4774.31	4766.5	91.69
							12.56	4759	4772.4	4763.48	-13.4
							12.58	4772	4770.71	4760.41	1.29
							12.6	4767	4769.3	4757.3	-2.3
							12.62	4839	4768.25	4754.15	70.75
							12.64	4771	4767.64	4750.97	3.36
							12.66	4723	4767.6	4747.76	-44.6
							12.68	4806	4768.24	4744.53	37.76
							12.7	4821	4769.68	4741.28	51.32
							12.72	4724	4772.1	4738.02	-48.1
							12.74	4756	4775.68	4734.74	-19.68
							12.76	4763	4780.6	4731.47	-17.6
							12.78	4708	4787.1	4728.19	-79.1
							12.8	4756	4795.43	4724.92	-39.43
							12.82	4785	4805.82	4721.67	-20.82
							12.84	4781	4818.57	4718.43	-37.57
							12.86	4904	4833.98	4715.2	70.02
							12.88	4912	4852.35	4712.01	59.65
							12.9	4788	4873.99	4708.84	-85.99
							12.92	4832	4899.23	4705.71	-67.23
							12.94	4945	4928.35	4702.62	16.65
							12.96	4922	4961.67	4699.57	-39.67
							12.98	4900	4999.44	4696.57	-99.44
							13	4977	5041.9	4693.62	-64.9
							13.02	4930	5089.24	4690.73	-159.24
							13.04	4929	5141.59	4687.91	-212.59
							13.06	5067	5199	4685.15	-132
							13.08	5070	5261.47	4682.46	-191.47
							13.1	5046	5328.89	4679.84	-282.89
							13.12	5002	5401.05	4677.31	-399.05
							13.14	5157	5477.65	4674.85	-320.65
							13.16	5116	5558.26	4672.49	-442.26
							13.18	5226	5642.35	4670.22	-416.35
							13.2	5345	5729.28	4668.04	-384.28
							13.22	5554	5818.29	4665.96	-264.29
							13.24	5563	5908.51	4663.99	-345.51
							13.26	5442	5999.01	4662.12	-557.01
							13.28	5717	6088.75	4660.37	-371.75
							13.3	5764	6176.64	4658.73	-412.64
							13.32	5850	6261.54	4657.21	-411.54
							13.34	5920	6342.3	4655.81	-422.3
							13.36	6241	6417.77	4654.53	-176.77
							13.38	6219	6486.82	4653.38	-267.82
							13.4	6386	6548.39	4652.37	-162.39
							13.42	6451	6601.5	4651.49	-150.5
							13.44	6469	6645.28	4650.74	-176.28
							13.46	6582	6678.99	4650.14	-96.99
							13.48	6511	6702.05	4649.69	-191.05
							13.5	6564	6714.07	4649.37	-150.07
							13.52	6548	6714.83	4649.21	-166.83
							13.54	6635	6704.31	4649.2	-69.31
							13.56	6717	6682.72	4649.35	34.28
							13.58	6801	6650.41	4649.65	150.59
							13.6	6641	6607.95	4650.11	33.05
							13.62	6784	6556.05	4650.74	227.95
							13.64	6799	6495.57	4651.52	303.43
							13.66	6648	6427.48	4652.48	220.52
							13.68	6544	6352.85	4653.6	191.15
							13.7	6487	6272.78	4654.89	214.22
							13.72	6331	6188.43	4656.35	142.57
							13.74	6117	6100.98	4657.99	16.02
							13.76	5997	6011.54	4659.8	-14.54
							13.78	5863	5921.25	4661.79	-58.25
							13.8	5729	5831.13	4663.96	-102.13
							13.82	5671	5742.16	4666.3	-71.16
							13.84	5567	5655.22	4668.83	-88.22
							13.86	5441	5571.09	4671.54	-130.09
							13.88	5385	5490.43	4674.43	-105.43
							13.9	5403	5413.8	4677.51	-10.8
							13.92	5165	5341.65	4680.77	-176.65
							13.94	5338	5274.3	4684.22	63.7
							13.96	5206	5211.98	4687.85	-5.98
							13.98	5166	5154.83	4691.67	11.17
							14	5044	5102.86	4695.68	-58.86
							14.02	5132	5056.04	4699.88	75.96
							14.04	5050	5014.25	4704.26	35.75
							14.06	5242	4977.32	4708.83	264.68
							14.08	4989	4945.02	4713.59	43.98
							14.1	4810	4917.1	4718.54	-107.1
							14.12	5003	4893.27	4723.68	109.73
							14.14	4974	4873.23	4729.01	100.77
							14.16	4846	4856.67	4734.53	-10.67
							14.18	5096	4843.29	4740.23	252.71
							14.2	4966	4832.78	4746.12	133.22
							14.22	4897	4824.84	4752.2	72.16
							14.24	4987	4819.2	4758.47	167.8
							14.26	5071	4815.6	4764.92	255.4
							14.28	4971	4813.79	4771.56	157.21
							14.3	4989	4813.56	4778.38	175.44
							14.32	4930	4814.7	4785.38	115.3
							14.34	5023	4817.05	4792.57	205.95
							14.36	5065	4820.43	4799.94	244.57
							14.38	5112	4824.71	4807.49	287.29
							14.4	4937	4829.77	4815.22	107.23
							14.42	4981	4835.51	4823.13	145.49
							14.44	5092	4841.84	4831.21	250.16
							14.46	4923	4848.67	4839.47	74.33
							14.48	4997	4855.96	4847.91	141.04
							14.5	5082	4863.64	4856.51	218.36
							14.52	4965	4871.66	4865.29	93.34
							14.54	5031	4880	4874.24	151
							14.56	5004	4888.62	4883.35	115.38
							14.58	4867	4897.49	4892.63	-30.49
							14.6	5019	4906.6	4902.07	112.4
							14.62	5047	4915.93	4911.68	131.07
							14.64	5096	4925.46	4921.44	170.54
							14.66	5072	4935.18	4931.36	136.82
							14.68	5015	4945.09	4941.44	69.91
							14.7	5091	4955.17	4951.67	135.83
							14.72	5144	4965.42	4962.05	178.58
							14.74	5095	4975.84	4972.58	119.16
							14.76	5196	4986.41	4983.26	209.59
							14.78	5002	4997.13	4994.08	4.87
							14.8	5159	5008	5005.04	151
							14.82	5003	5019.02	5016.14	-16.02
							14.84	5166	5030.18	5027.38	135.82
							14.86	5048	5041.47	5038.75	6.53
							14.88	5216	5052.9	5050.25	163.1
							14.9	5164	5064.47	5061.89	99.53
							14.92	5138	5076.16	5073.64	61.84
							14.94	5119	5087.98	5085.52	31.02
							14.96	5224	5099.92	5097.52	124.08
							14.98	5314	5111.98	5109.64	202.02
							15	5366	5124.16	5121.87	241.84
							15.02	5363	5136.45	5134.21	226.55
							15.04	5302	5148.85	5146.66	153.15
							15.06	5223	5161.36	5159.22	61.64
							15.08	5255	5173.98	5171.88	81.02
							15.1	5284	5186.69	5184.64	97.31
							15.12	5350	5199.5	5197.49	150.5
							15.14	5285	5212.41	5210.44	72.59
							15.16	5278	5225.41	5223.48	52.59
							15.18	5393	5238.5	5236.6	154.5
							15.2	5228	5251.67	5249.81	-23.67
							15.22	5392	5264.92	5263.1	127.08
							15.24	5369	5278.25	5276.47	90.75
							15.26	5340	5291.66	5289.91	48.34
							15.28	5300	5305.14	5303.42	-5.14
							15.3	5367	5318.69	5317	48.31
							15.32	5267	5332.3	5330.64	-65.3
							15.34	5392	5345.97	5344.34	46.03
							15.36	5384	5359.71	5358.1	24.29
							15.38	5438	5373.49	5371.92	64.51
							15.4	5419	5387.33	5385.79	31.67
							15.42	5570	5401.22	5399.7	168.78
							15.44	5413	5415.15	5413.66	-2.15
							15.46	5634	5429.13	5427.65	204.87
							15.48	5493	5443.14	5441.69	49.86
							15.5	5547	5457.18	5455.76	89.82
							15.52	5470	5471.26	5469.86	-1.26
							15.54	5527	5485.37	5483.98	41.63
							15.56	5338	5499.5	5498.13	-161.5
							15.58	5418	5513.65	5512.3	-95.65
							15.6	5618	5527.82	5526.49	90.18
							15.62	5647	5542	5540.69	105
							15.64	5551	5556.19	5554.91	-5.19
							15.66	5531	5570.39	5569.12	-39.39
							15.68	5744	5584.6	5583.35	159.4
							15.7	5512	5598.8	5597.57	-86.8
							15.72	5583	5613	5611.79	-30
							15.74	5629	5627.2	5626	1.8
							15.76	5577	5641.39	5640.2	-64.39
							15.78	5657	5655.56	5654.39	1.44
							15.8	5844	5669.72	5668.56	174.28
							15.82	5774	5683.86	5682.72	90.14
							15.84	5678	5697.97	5696.84	-19.97
							15.86	5688	5712.06	5710.95	-24.06
							15.88	5673	5726.12	5725.02	-53.12
							15.9	5765	5740.15	5739.06	24.85
							15.92	5731	5754.15	5753.07	-23.15
							15.94	5780	5768.1	5767.03	11.9
							15.96	5704	5782.01	5780.96	-78.01
							15.98	5810	5795.88	5794.84	14.12
							16	5645	5809.7	5808.66	-164.7
							16.02	5838	5823.46	5822.44	14.54
							16.04	5800	5837.17	5836.16	-37.17
							16.06	5896	5850.83	5849.83	45.17
							16.08	6000	5864.42	5863.43	135.58
							16.1	5715	5877.95	5876.97	-162.95
							16.12	5818	5891.42	5890.45	-73.42
							16.14	5690	5904.81	5903.85	-214.81
							16.16	5865	5918.13	5917.18	-53.13
							16.18	5836	5931.38	5930.44	-95.38
							16.2	5773	5944.55	5943.62	-171.55
							16.22	5838	5957.64	5956.71	-119.64
							16.24	6097	5970.64	5969.72	126.36
							16.26	5743	5983.56	5982.65	-240.56
							16.28	6066	5996.39	5995.48	69.61
							16.3	5839	6009.12	6008.23	-170.12
							16.32	5862	6021.76	6020.88	-159.76
							16.34	5989	6034.31	6033.43	-45.31
							16.36	6034	6046.75	6045.88	-12.75
							16.38	5893	6059.09	6058.23	-166.09
							16.4	5920	6071.33	6070.47	-151.33
							16.42	6060	6083.46	6082.6	-23.46
							16.44	6081	6095.48	6094.63	-14.48
							16.46	5929	6107.38	6106.54	-178.38
							16.48	6033	6119.17	6118.34	-86.17
							16.5	5942	6130.85	6130.02	-188.85
							16.52	5981	6142.4	6141.58	-161.4
							16.54	6188	6153.84	6153.02	34.16
							16.56	5998	6165.15	6164.34	-167.15
							16.58	6067	6176.33	6175.53	-109.33
							16.6	5974	6187.39	6186.59	-213.39
							16.62	6090	6198.31	6197.52	-108.31
							16.64	6091	6209.11	6208.31	-118.11
							16.66	6229	6219.76	6218.98	9.24
							16.68	6157	6230.29	6229.5	-73.29
							16.7	6168	6240.67	6239.89	-72.67
							16.72	6044	6250.91	6250.14	-206.91
							16.74	6140	6261.01	6260.25	-121.01
							16.76	6141	6270.97	6270.21	-129.97
							16.78	6143	6280.78	6280.02	-137.78
							16.8	6162	6290.45	6289.69	-128.45
							16.82	6244	6299.96	6299.21	-55.96
							16.84	6075	6309.33	6308.58	-234.33
							16.86	6257	6318.54	6317.8	-61.54
							16.88	6248	6327.6	6326.86	-79.6
							16.9	6295	6336.5	6335.76	-41.5
							16.92	6268	6345.25	6344.51	-77.25
							16.94	6239	6353.84	6353.1	-114.84
							16.96	6149	6362.26	6361.54	-213.26
							16.98	6157	6370.53	6369.81	-213.53
							17	6253	6378.64	6377.91	-125.64
							17.02	6333	6386.58	6385.86	-53.58
							17.04	6398	6394.35	6393.64	3.65
							17.06	6468	6401.96	6401.25	66.04
							17.08	6184	6409.4	6408.69	-225.4
							17.1	6286	6416.68	6415.97	-130.68
							17.12	6358	6423.78	6423.08	-65.78
							17.14	6329	6430.72	6430.02	-101.72
							17.16	6361	6437.48	6436.78	-76.48
							17.18	6384	6444.07	6443.38	-60.07
							17.2	6340	6450.49	6449.8	-110.49
							17.22	6393	6456.74	6456.04	-63.74
							17.24	6248	6462.81	6462.11	-214.81
							17.26	6429	6468.7	6468.01	-39.7
							17.28	6292	6474.42	6473.73	-182.42
							17.3	6462	6479.96	6479.27	-17.96
							17.32	6302	6485.32	6484.64	-183.32
							17.34	6481	6490.51	6489.83	-9.51
							17.36	6297	6495.52	6494.84	-198.52
							17.38	6327	6500.34	6499.67	-173.34
							17.4	6374	6504.99	6504.32	-130.99
							17.42	6474	6509.46	6508.79	-35.46
							17.44	6423	6513.75	6513.08	-90.75
							17.46	6594	6517.86	6517.19	76.14
							17.48	6315	6521.78	6521.11	-206.78
							17.5	6425	6525.53	6524.86	-100.53
							17.52	6480	6529.09	6528.43	-49.09
							17.54	6486	6532.48	6531.81	-46.48
							17.56	6504	6535.68	6535.01	-31.68
							17.58	6480	6538.7	6538.03	-58.7
							17.6	6303	6541.53	6540.87	-238.53
							17.62	6338	6544.19	6543.52	-206.19
							17.64	6491	6546.66	6546	-55.66
							17.66	6527	6548.95	6548.29	-21.95
							17.68	6465	6551.06	6550.4	-86.06
							17.7	6571	6552.99	6552.33	18.01
							17.72	6451	6554.74	6554.08	-103.74
							17.74	6375	6556.3	6555.64	-181.3
							17.76	6513	6557.69	6557.03	-44.69
							17.78	6502	6558.89	6558.23	-56.89
							17.8	6505	6559.91	6559.25	-54.91
							17.82	6425	6560.75	6560.1	-135.75
							17.84	6648	6561.42	6560.76	86.58
							17.86	6672	6561.9	6561.24	110.1
							17.88	6515	6562.2	6561.55	-47.2
							17.9	6465	6562.33	6561.67	-97.33
							17.92	6546	6562.28	6561.62	-16.28
							17.94	6517	6562.05	6561.39	-45.05
							17.96	6566	6561.64	6560.98	4.36
							17.98	6641	6561.06	6560.4	79.94
							18	6554	6560.3	6559.64	-6.3
							18.02	6471	6559.37	6558.71	-88.37
							18.04	6573	6558.26	6557.6	14.74
							18.06	6462	6556.98	6556.32	-94.98
							18.08	6521	6555.52	6554.86	-34.52
							18.1	6511	6553.9	6553.24	-42.9
							18.12	6507	6552.1	6551.44	-45.1
							18.14	6547	6550.13	6549.47	-3.13
							18.16	6571	6547.99	6547.33	23.01
							18.18	6572	6545.68	6545.03	26.32
							18.2	6535	6543.21	6542.55	-8.21
							18.22	6453	6540.57	6539.91	-87.57
							18.24	6507	6537.76	6537.1	-30.76
							18.26	6560	6534.79	6534.13	25.21
							18.28	6409	6531.65	6530.99	-122.65
							18.3	6565	6528.35	6527.69	36.65
							18.32	6382	6524.9	6524.23	-142.9
							18.34	6601	6521.27	6520.61	79.73
							18.36	6544	6517.49	6516.83	26.51
							18.38	6565	6513.55	6512.89	51.45
							18.4	6608	6509.46	6508.79	98.54
							18.42	6531	6505.2	6504.53	25.8
							18.44	6515	6500.8	6500.12	14.2
							18.46	6487	6496.23	6495.56	-9.23
							18.48	6536	6491.52	6490.84	44.48
							18.5	6456	6486.65	6485.98	-30.65
							18.52	6525	6481.64	6480.96	43.36
							18.54	6518	6476.47	6475.79	41.53
							18.56	6611	6471.16	6470.48	139.84
							18.58	6532	6465.7	6465.02	66.3
							18.6	6546	6460.1	6459.42	85.9
							18.62	6562	6454.35	6453.67	107.65
							18.64	6494	6448.46	6447.78	45.54
							18.66	6497	6442.44	6441.75	54.56
							18.68	6617	6436.27	6435.58	180.73
							18.7	6516	6429.96	6429.27	86.04
							18.72	6610	6423.52	6422.83	186.48
							18.74	6562	6416.94	6416.25	145.06
							18.76	6461	6410.23	6409.53	50.77
							18.78	6416	6403.38	6402.69	12.62
							18.8	6499	6396.41	6395.71	102.59
							18.82	6421	6389.31	6388.61	31.69
							18.84	6381	6382.08	6381.37	-1.08
							18.86	6370	6374.72	6374.01	-4.72
							18.88	6419	6367.24	6366.53	51.76
							18.9	6413	6359.63	6358.92	53.37
							18.92	6436	6351.91	6351.19	84.09
							18.94	6367	6344.06	6343.35	22.94
							18.96	6375	6336.1	6335.38	38.9
							18.98	6417	6328.02	6327.3	88.98
							19	6434	6319.82	6319.1	114.18
							19.02	6491	6311.51	6310.78	179.49
							19.04	6351	6303.09	6302.36	47.91
							19.06	6323	6294.55	6293.82	28.45
							19.08	6416	6285.91	6285.18	130.09
							19.1	6476	6277.16	6276.43	198.84
							19.12	6385	6268.31	6267.57	116.69
							19.14	6342	6259.35	6258.61	82.65
							19.16	6502	6250.29	6249.55	251.71
							19.18	6355	6241.13	6240.38	113.87
							19.2	6330	6231.87	6231.12	98.13
							19.22	6239	6222.51	6221.76	16.49
							19.24	6217	6213.05	6212.3	3.95
							19.26	6262	6203.51	6202.75	58.49
							19.28	6268	6193.86	6193.1	74.14
							19.3	6056	6184.13	6183.37	-128.13
							19.32	6309	6174.31	6173.54	134.69
							19.34	6333	6164.4	6163.63	168.6
							19.36	6369	6154.41	6153.63	214.59
							19.38	6223	6144.33	6143.55	78.67
							19.4	6277	6134.16	6133.38	142.84
							19.42	6292	6123.92	6123.14	168.08
							19.44	6246	6113.6	6112.81	132.4
							19.46	6285	6103.2	6102.4	181.8
							19.48	6129	6092.72	6091.92	36.28
							19.5	6104	6082.17	6081.37	21.83
							19.52	6160	6071.54	6070.74	88.46
							19.54	6161	6060.85	6060.04	100.15
							19.56	6132	6050.08	6049.27	81.92
							19.58	6256	6039.25	6038.43	216.75
							19.6	6234	6028.34	6027.53	205.66
							19.62	6027	6017.38	6016.56	9.62
							19.64	6111	6006.35	6005.52	104.65
							19.66	6088	5995.26	5994.43	92.74
							19.68	6091	5984.11	5983.27	106.89
							19.7	6222	5972.9	5972.06	249.1
							19.72	6046	5961.63	5960.79	84.37
							19.74	5966	5950.31	5949.46	15.69
							19.76	5979	5938.94	5938.08	40.06
							19.78	5805	5927.51	5926.65	-122.51
							19.8	5990	5916.03	5915.17	73.97
							19.82	5972	5904.51	5903.63	67.49
							19.84	6013	5892.93	5892.05	120.07
							19.86	5828	5881.31	5880.43	-53.31
							19.88	5886	5869.65	5868.76	16.35
							19.9	5898	5857.94	5857.04	40.06
							19.92	6006	5846.19	5845.29	159.81
							19.94	5845	5834.4	5833.49	10.6
							19.96	5799	5822.57	5821.66	-23.57
							19.98	5828	5810.7	5809.79	17.3
							20	5975	5798.8	5797.88	176.2
							20.02	5850	5786.87	5785.94	63.13
							20.04	5769	5774.9	5773.97	-5.9
							20.06	5819	5762.9	5761.96	56.1
							20.08	5761	5750.88	5749.93	10.12
							20.1	5713	5738.82	5737.87	-25.82
							20.12	5835	5726.74	5725.78	108.26
							20.14	5685	5714.63	5713.66	-29.63
							20.16	5664	5702.5	5701.52	-38.5
							20.18	5685	5690.34	5689.36	-5.34
							20.2	5738	5678.16	5677.17	59.84
							20.22	5680	5665.96	5664.97	14.04
							20.24	5700	5653.75	5652.75	46.25
							20.26	5596	5641.52	5640.5	-45.52
							20.28	5631	5629.27	5628.25	1.73
							20.3	5581	5617	5615.98	-36
							20.32	5662	5604.73	5603.69	57.27
							20.34	5654	5592.44	5591.39	61.56
							20.36	5712	5580.13	5579.08	131.87
							20.38	5618	5567.82	5566.76	50.18
							20.4	5635	5555.51	5554.44	79.49
							20.42	5489	5543.18	5542.1	-54.18
							20.44	5558	5530.85	5529.76	27.15
							20.46	5491	5518.51	5517.42	-27.51
							20.48	5563	5506.17	5505.07	56.83
							20.5	5589	5493.83	5492.72	95.17
							20.52	5548	5481.48	5480.36	66.52
							20.54	5303	5469.14	5468.01	-166.14
							20.56	5560	5456.8	5455.66	103.2
							20.58	5516	5444.46	5443.3	71.54
							20.6	5531	5432.12	5430.96	98.88
							20.62	5383	5419.78	5418.61	-36.78
							20.64	5406	5407.46	5406.27	-1.46
							20.66	5299	5395.13	5393.94	-96.13
							20.68	5341	5382.82	5381.62	-41.82
							20.7	5464	5370.51	5369.3	93.49
							20.72	5366	5358.22	5356.99	7.78
							20.74	5378	5345.93	5344.69	32.07
							20.76	5369	5333.66	5332.41	35.34
							20.78	5453	5321.4	5320.13	131.6
							20.8	5420	5309.15	5307.87	110.85
							20.82	5316	5296.92	5295.63	19.08
							20.84	5312	5284.7	5283.4	27.3
							20.86	5228	5272.5	5271.18	-44.5
							20.88	5315	5260.31	5258.98	54.69
							20.9	5287	5248.14	5246.8	38.86
							20.92	5292	5236	5234.64	56
							20.94	5260	5223.87	5222.5	36.13
							20.96	5370	5211.76	5210.38	158.24
							20.98	5169	5199.67	5198.27	-30.67
							21	5226	5187.61	5186.2	38.39
							21.02	5078	5175.57	5174.14	-97.57
							21.04	5134	5163.55	5162.11	-29.55
							21.06	5176	5151.56	5150.1	24.44
							21.08	5143	5139.59	5138.11	3.41
							21.1	5149	5127.65	5126.15	21.35
							21.12	5190	5115.73	5114.22	74.27
							21.14	5070	5103.85	5102.32	-33.85
							21.16	4997	5091.99	5090.44	-94.99
							21.18	5049	5080.16	5078.59	-31.16
							21.2	5017	5068.36	5066.77	-51.36
							21.22	5087	5056.59	5054.98	30.41
							21.24	5082	5044.85	5043.22	37.15
							21.26	5079	5033.14	5031.49	45.86
							21.28	5116	5021.46	5019.8	94.54
							21.3	5061	5009.82	5008.13	51.18
							21.32	4990	4998.21	4996.5	-8.21
							21.34	5022	4986.63	4984.9	35.37
							21.36	4944	4975.09	4973.33	-31.09
							21.38	4937	4963.58	4961.8	-26.58
							21.4	4870	4952.11	4950.31	-82.11
							21.42	5056	4940.67	4938.84	115.33
							21.44	5016	4929.27	4927.42	86.73
							21.46	5023	4917.91	4916.03	105.09
							21.48	4913	4906.58	4904.68	6.42
							21.5	4923	4895.29	4893.36	27.71
							21.52	4853	4884.04	4882.08	-31.04
							21.54	4813	4872.83	4870.84	-59.83
							21.56	4737	4861.66	4859.64	-124.66
							21.58	4933	4850.52	4848.47	82.48
							21.6	4866	4839.43	4837.35	26.57
							21.62	4854	4828.38	4826.26	25.62
							21.64	4846	4817.36	4815.22	28.64
							21.66	4751	4806.39	4804.21	-55.39
							21.68	4630	4795.46	4793.25	-165.46
							21.7	4740	4784.57	4782.32	-44.57
							21.72	4746	4773.72	4771.44	-27.72
							21.74	4894	4762.92	4760.6	131.08
							21.76	4690	4752.16	4749.79	-62.16
							21.78	4633	4741.44	4739.03	-108.44
							21.8	4691	4730.76	4728.32	-39.76
							21.82	4743	4720.13	4717.64	22.87
							21.84	4767	4709.54	4707.01	57.46
							21.86	4724	4698.99	4696.42	25.01
							21.88	4680	4688.49	4685.87	-8.49
							21.9	4710	4678.03	4675.36	31.97
							21.92	4639	4667.62	4664.9	-28.62
							21.94	4617	4657.25	4654.48	-40.25
							21.96	4503	4646.93	4644.1	-143.93
							21.98	4672	4636.65	4633.77	35.35
							22	4673	4626.42	4623.48	46.58
							22.02	4609	4616.23	4613.23	-7.23
							22.04	4527	4606.09	4603.03	-79.09
							22.06	4519	4595.99	4592.87	-76.99
							22.08	4481	4585.94	4582.76	-104.94
							22.1	4502	4575.94	4572.69	-73.94
							22.12	4516	4565.98	4562.66	-49.98
							22.14	4521	4556.07	4552.68	-35.07
							22.16	4532	4546.21	4542.74	-14.21
							22.18	4453	4536.4	4532.84	-83.4
							22.2	4542	4526.63	4522.99	15.37
							22.22	4537	4516.91	4513.18	20.09
							22.24	4421	4507.23	4503.42	-86.23
							22.26	4566	4497.61	4493.7	68.39
							22.28	4447	4488.03	4484.02	-41.03
							22.3	4563	4478.5	4474.39	84.5
							22.32	4540	4469.03	4464.8	70.97
							22.34	4565	4459.6	4455.26	105.4
							22.36	4534	4450.23	4445.76	83.77
							22.38	4437	4440.91	4436.3	-3.91
							22.4	4331	4431.65	4426.88	-100.65
							22.42	4425	4422.45	4417.51	2.55
							22.44	4424	4413.31	4408.19	10.69
							22.46	4446	4404.24	4398.9	41.76
							22.48	4347	4395.25	4389.66	-48.25
							22.5	4373	4386.34	4380.46	-13.34
							22.52	4270	4377.53	4371.3	-107.53
							22.54	4392	4368.83	4362.19	23.17
							22.56	4374	4360.26	4353.12	13.74
							22.58	4355	4351.85	4344.09	3.15
							22.6	4434	4343.61	4335.1	90.39
							22.62	4398	4335.59	4326.16	62.41
							22.64	4365	4327.83	4317.25	37.17
							22.66	4230	4320.37	4308.39	-90.37
							22.68	4249	4313.29	4299.57	-64.29
							22.7	4202	4306.66	4290.79	-104.66
							22.72	4285	4300.56	4282.05	-15.56
							22.74	4329	4295.1	4273.35	33.9
							22.76	4246	4290.39	4264.7	-44.39
							22.78	4225	4286.57	4256.08	-61.57
							22.8	4346	4283.79	4247.5	62.21
							22.82	4345	4282.22	4238.96	62.78
							22.84	4238	4282.05	4230.46	-44.05
							22.86	4274	4283.48	4222	-9.48
							22.88	4329	4286.74	4213.58	42.26
							22.9	4339	4292.06	4205.2	46.94
							22.92	4290	4299.68	4196.85	-9.68
							22.94	4313	4309.84	4188.55	3.16
							22.96	4283	4322.8	4180.28	-39.8
							22.98	4378	4338.78	4172.05	39.22
							23	4313	4358.01	4163.85	-45.01
							23.02	4353	4380.69	4155.7	-27.69
							23.04	4375	4406.98	4147.58	-31.98
							23.06	4343	4437	4139.49	-94
							23.08	4256	4470.81	4131.45	-214.81
							23.1	4358	4508.4	4123.43	-150.4
							23.12	4364	4549.72	4115.46	-185.72
							23.14	4539	4594.59	4107.51	-55.59
							23.16	4465	4642.78	4099.61	-177.78
							23.18	4395	4693.94	4091.73	-298.94
							23.2	4633	4747.64	4083.9	-114.64
							23.22	4680	4803.36	4076.09	-123.36
							23.24	4692	4860.46	4068.32	-168.46
							23.26	4728	4918.25	4060.58	-190.25
							23.28	4893	4975.95	4052.87	-82.95
							23.3	4802	5032.69	4045.2	-230.69
							23.32	4989	5087.61	4037.56	-98.61
							23.34	5078	5139.76	4029.95	-61.76
							23.36	5064	5188.22	4022.37	-124.22
							23.38	5220	5232.09	4014.82	-12.09
							23.4	5236	5270.48	4007.31	-34.48
							23.42	5264	5302.59	3999.82	-38.59
							23.44	5284	5327.7	3992.36	-43.7
							23.46	5299	5345.21	3984.93	-46.21
							23.48	5322	5354.66	3977.54	-32.66
							23.5	5097	5355.74	3970.17	-258.74
							23.52	5254	5348.31	3962.83	-94.31
							23.54	5142	5332.41	3955.51	-190.41
							23.56	5124	5308.26	3948.23	-184.26
							23.58	5107	5276.25	3940.97	-169.25
							23.6	5144	5236.92	3933.74	-92.92
							23.62	5079	5190.96	3926.54	-111.96
							23.64	5061	5139.2	3919.36	-78.2
							23.66	4946	5082.52	3912.21	-136.52
							23.68	4994	5021.94	3905.08	-27.94
							23.7	4980	4958.47	3897.98	21.53
							23.72	4928	4893.21	3890.91	34.79
							23.74	4793	4827.23	3883.85	-34.23
							23.76	4658	4761.6	3876.83	-103.6
							23.78	4607	4697.37	3869.82	-90.37
							23.8	4528	4635.56	3862.84	-107.56
							23.82	4513	4577.1	3855.88	-64.1
							23.84	4464	4522.89	3848.95	-58.89
							23.86	4413	4473.75	3842.04	-60.75
							23.88	4341	4430.41	3835.15	-89.41
							23.9	4507	4393.51	3828.28	113.49
							23.92	4293	4363.62	3821.43	-70.62
							23.94	4338	4341.21	3814.6	-3.21
							23.96	4255	4326.65	3807.8	-71.65
							23.98	4283	4320.2	3801.01	-37.2
							24	4277	4322.05	3794.24	-45.05
							24.02	4337	4332.26	3787.5	4.74
							24.04	4290	4350.8	3780.77	-60.8
							24.06	4332	4377.51	3774.06	-45.51
							24.08	4391	4412.15	3767.37	-21.15
							24.1	4457	4454.3	3760.7	2.7
							24.12	4458	4503.5	3754.04	-45.5
							24.14	4339	4559.1	3747.4	-220.1
							24.16	4388	4620.37	3740.78	-232.37
							24.18	4575	4686.43	3734.18	-111.43
							24.2	4636	4756.3	3727.59	-120.3
							24.22	4636	4828.92	3721.02	-192.92
							24.24	4686	4903.1	3714.46	-217.1
							24.26	4926	4977.59	3707.92	-51.59
							24.28	5056	5051.09	3701.39	4.91
							24.3	5100	5122.24	3694.88	-22.24
							24.32	5242	5189.71	3688.39	52.29
							24.34	5189	5252.14	3681.9	-63.14
							24.36	5379	5308.25	3675.43	70.75
							24.38	5550	5356.84	3668.98	193.16
							24.4	5505	5396.82	3662.54	108.18
							24.42	5576	5427.24	3656.11	148.76
							24.44	5683	5447.32	3649.69	235.68
							24.46	5565	5456.5	3643.28	108.5
							24.48	5420	5454.43	3636.89	-34.43
							24.5	5455	5441	3630.51	14
							24.52	5446	5416.31	3624.14	29.69
							24.54	5380	5380.71	3617.78	-0.71
							24.56	5470	5334.78	3611.43	135.22
							24.58	5355	5279.25	3605.09	75.75
							24.6	5371	5215.03	3598.76	155.97
							24.62	5305	5143.18	3592.45	161.82
							24.64	5092	5064.84	3586.14	27.16
							24.66	5104	4981.2	3579.84	122.8
							24.68	4865	4893.51	3573.55	-28.51
							24.7	4833	4802.97	3567.27	30.03
							24.72	4724	4710.82	3560.99	13.18
							24.74	4658	4618.18	3554.73	39.82
							24.76	4409	4526.13	3548.47	-117.13
							24.78	4432	4435.62	3542.23	-3.62
							24.8	4324	4347.52	3535.98	-23.52
							24.82	4040	4262.58	3529.75	-222.58
							24.84	4152	4181.38	3523.52	-29.38
							24.86	4022	4104.43	3517.3	-82.43
							24.88	3951	4032.07	3511.09	-81.07
							24.9	3924	3964.53	3504.88	-40.53
							24.92	3905	3901.96	3498.68	3.04
							24.94	3743	3844.36	3492.49	-101.36
							24.96	3665	3791.67	3486.3	-126.67
							24.98	3705	3743.76	3480.12	-38.76
							25	3716	3700.42	3473.94	15.58
							25.02	3672	3661.39	3467.77	10.61
							25.04	3633	3626.4	3461.6	6.6
							25.06	3602	3595.12	3455.44	6.88
							25.08	3549	3567.24	3449.28	-18.24
							25.1	3546	3542.42	3443.12	3.58
							25.12	3611	3520.35	3436.97	90.65
							25.14	3547	3500.7	3430.83	46.3
							25.16	3561	3483.19	3424.69	77.81
							25.18	3485	3467.54	3418.55	17.46
							25.2	3635	3453.48	3412.41	181.52
							25.22	3519	3440.8	3406.28	78.2
							25.24	3463	3429.28	3400.15	33.72
							25.26	3465	3418.74	3394.03	46.26
							25.28	3500	3409.02	3387.91	90.98
							25.3	3467	3399.98	3381.79	67.02
							25.32	3538	3391.5	3375.67	146.5
							25.34	3413	3383.47	3369.56	29.53
							25.36	3456	3375.82	3363.45	80.18
							25.38	3431	3368.47	3357.34	62.53
							25.4	3403	3361.36	3351.23	41.64
							25.42	3343	3354.44	3345.12	-11.44
							25.44	3483	3347.68	3339.02	135.32
							25.46	3348	3341.04	3332.92	6.96
							25.48	3330	3334.49	3326.82	-4.49
							25.5	3294	3328.02	3320.72	-34.02
							25.52	3214	3321.61	3314.62	-107.61
							25.54	3400	3315.25	3308.52	84.75
							25.56	3360	3308.93	3302.43	51.07
							25.58	3324	3302.63	3296.34	21.37
							25.6	3295	3296.36	3290.24	-1.36
							25.62	3215	3290.11	3284.15	-75.11
							25.64	3383	3283.88	3278.06	99.12
							25.66	3318	3277.66	3271.97	40.34
							25.68	3358	3271.45	3265.88	86.55
							25.7	3244	3265.25	3259.8	-21.25
							25.72	3283	3259.06	3253.71	23.94
							25.74	3349	3252.88	3247.62	96.12
							25.76	3239	3246.7	3241.54	-7.7
							25.78	3324	3240.53	3235.45	83.47
							25.8	3265	3234.37	3229.36	30.63
							25.82	3270	3228.21	3223.28	41.79
							25.84	3110	3222.06	3217.2	-112.06
							25.86	3251	3215.91	3211.11	35.09
							25.88	3295	3209.77	3205.03	85.23
							25.9	3256	3203.63	3198.94	52.37
							25.92	3200	3197.49	3192.86	2.51
							25.94	3094	3191.36	3186.78	-97.36
							25.96	3190	3185.24	3180.7	4.76
							25.98	3031	3179.12	3174.61	-148.12
							26	3236	3173	3168.53	63
							26.02	3163	3166.89	3162.45	-3.89
							26.04	3185	3160.79	3156.37	24.21
							26.06	3156	3154.68	3150.29	1.32
							26.08	3189	3148.59	3144.21	40.41
							26.1	3256	3142.5	3138.13	113.5
							26.12	3104	3136.42	3132.04	-32.42
							26.14	3268	3130.34	3125.96	137.66
							26.16	3106	3124.28	3119.88	-18.28
							26.18	3218	3118.22	3113.8	99.78
							26.2	3104	3112.18	3107.73	-8.18
							26.22	3093	3106.16	3101.65	-13.16
							26.24	3122	3100.17	3095.57	21.83
							26.26	3032	3094.19	3089.49	-62.19
							26.28	3059	3088.26	3083.41	-29.26
							26.3	3128	3082.36	3077.34	45.64
							26.32	3148	3076.53	3071.26	71.47
							26.34	3086	3070.76	3065.18	15.24
							26.36	3144	3065.07	3059.11	78.93
							26.38	3130	3059.49	3053.03	70.51
							26.4	3113	3054.04	3046.96	58.96
							26.42	3080	3048.74	3040.89	31.26
							26.44	3119	3043.64	3034.81	75.36
							26.46	3041	3038.76	3028.74	2.24
							26.48	3096	3034.17	3022.67	61.83
							26.5	3021	3029.9	3016.6	-8.9
							26.52	3127	3026.01	3010.54	100.99
							26.54	3145	3022.58	3004.47	122.42
							26.56	3103	3019.67	2998.4	83.33
							26.58	3058	3017.37	2992.34	40.63
							26.6	3048	3015.75	2986.28	32.25
							26.62	3172	3014.9	2980.22	157.1
							26.64	3127	3014.91	2974.16	112.09
							26.66	3039	3015.88	2968.1	23.12
							26.68	3073	3017.88	2962.04	55.12
							26.7	3053	3021.02	2955.99	31.98
							26.72	3083	3025.35	2949.94	57.65
							26.74	3102	3030.96	2943.89	71.04
							26.76	3079	3037.89	2937.84	41.11
							26.78	3060	3046.16	2931.79	13.84
							26.8	2992	3055.8	2925.75	-63.8
							26.82	3164	3066.79	2919.71	97.21
							26.84	3082	3079.08	2913.67	2.92
							26.86	3074	3092.58	2907.63	-18.58
							26.88	3256	3107.2	2901.6	148.8
							26.9	3143	3122.77	2895.57	20.23
							26.92	3089	3139.13	2889.54	-50.13
							26.94	3116	3156.04	2883.52	-40.04
							26.96	3197	3173.26	2877.5	23.74
							26.98	3154	3190.5	2871.48	-36.5
							27	3203	3207.47	2865.47	-4.47
							27.02	3211	3223.83	2859.46	-12.83
							27.04	3152	3239.24	2853.45	-87.24
							27.06	3259	3253.37	2847.45	5.63
							27.08	3401	3265.88	2841.45	135.12
							27.1	3231	3276.43	2835.46	-45.43
							27.12	3384	3284.73	2829.47	99.27
							27.14	3401	3290.5	2823.48	110.5
							27.16	3416	3293.52	2817.5	122.48
							27.18	3385	3293.6	2811.52	91.4
							27.2	3285	3290.62	2805.55	-5.62
							27.22	3339	3284.52	2799.59	54.48
							27.24	3386	3275.31	2793.62	110.69
							27.26	3274	3263.05	2787.67	10.95
							27.28	3209	3247.87	2781.72	-38.87
							27.3	3205	3229.95	2775.77	-24.95
							27.32	3206	3209.53	2769.83	-3.53
							27.34	3199	3186.88	2763.89	12.12
							27.36	3168	3162.32	2757.96	5.68
							27.38	3160	3136.16	2752.04	23.84
							27.4	3080	3108.74	2746.12	-28.74
							27.42	3119	3080.41	2740.21	38.59
							27.44	3119	3051.5	2734.31	67.5
							27.46	3028	3022.34	2728.41	5.66
							27.48	2898	2993.23	2722.52	-95.23
							27.5	2944	2964.46	2716.63	-20.46
							27.52	2884	2936.25	2710.76	-52.25
							27.54	2915	2908.85	2704.89	6.15
							27.56	2872	2882.42	2699.02	-10.42
							27.58	2918	2857.1	2693.17	60.9
							27.6	2928	2833.02	2687.32	94.98
							27.62	2852	2810.24	2681.48	41.76
							27.64	2791	2788.81	2675.64	2.19
							27.66	2799	2768.74	2669.82	30.26
							27.68	2678	2750.03	2664	-72.03
							27.7	2800	2732.63	2658.19	67.37
							27.72	2689	2716.51	2652.39	-27.51
							27.74	2772	2701.58	2646.6	70.42
							27.76	2677	2687.78	2640.82	-10.78
							27.78	2736	2675.02	2635.04	60.98
							27.8	2693	2663.21	2629.28	29.79
							27.82	2789	2652.27	2623.52	136.73
							27.84	2650	2642.09	2617.77	7.91
							27.86	2714	2632.61	2612.03	81.39
							27.88	2627	2623.72	2606.3	3.28
							27.9	2615	2615.36	2600.59	-0.36
							27.92	2659	2607.46	2594.88	51.54
							27.94	2641	2599.95	2589.18	41.05
							27.96	2659	2592.77	2583.49	66.23
							27.98	2586	2585.88	2577.81	0.12
							28	2578	2579.22	2572.14	-1.22
							28.02	2620	2572.76	2566.48	47.24
							28.04	2606	2566.46	2560.83	39.54
							28.06	2543	2560.31	2555.2	-17.31
							28.08	2608	2554.26	2549.57	53.74
							28.1	2569	2548.31	2543.96	20.69
							28.12	2568	2542.44	2538.35	25.56
							28.14	2471	2536.63	2532.76	-65.63
							28.16	2573	2530.87	2527.18	42.13
							28.18	2638	2525.16	2521.61	112.84
							28.2	2592	2519.48	2516.05	72.52
							28.22	2527	2513.84	2510.5	13.16
							28.24	2515	2508.23	2504.97	6.77
							28.26	2569	2502.64	2499.45	66.36
							28.28	2569	2497.07	2493.94	71.93
							28.3	2509	2491.52	2488.44	17.48
							28.32	2530	2485.99	2482.95	44.01
							28.34	2559	2480.48	2477.48	78.52
							28.36	2511	2474.99	2472.02	36.01
							28.38	2386	2469.51	2466.57	-83.51
							28.4	2475	2464.05	2461.14	10.95
							28.42	2462	2458.6	2455.72	3.4
							28.44	2426	2453.17	2450.31	-27.17
							28.46	2423	2447.76	2444.91	-24.76
							28.48	2311	2442.36	2439.53	-131.36
							28.5	2476	2436.97	2434.17	39.03
							28.52	2384	2431.6	2428.81	-47.6
							28.54	2416	2426.25	2423.47	-10.25
							28.56	2468	2420.91	2418.14	47.09
							28.58	2444	2415.59	2412.83	28.41
							28.6	2428	2410.28	2407.53	17.72
							28.62	2348	2404.99	2402.25	-56.99
							28.64	2403	2399.71	2396.98	3.29
							28.66	2378	2394.45	2391.72	-16.45
							28.68	2362	2389.2	2386.48	-27.2
							28.7	2455	2383.97	2381.25	71.03
							28.72	2382	2378.76	2376.04	3.24
							28.74	2344	2373.56	2370.84	-29.56
							28.76	2412	2368.37	2365.66	43.63
							28.78	2419	2363.21	2360.49	55.79
							28.8	2442	2358.06	2355.34	83.94
							28.82	2378	2352.92	2350.21	25.08
							28.84	2286	2347.8	2345.08	-61.8
							28.86	2370	2342.7	2339.98	27.3
							28.88	2282	2337.61	2334.89	-55.61
							28.9	2310	2332.55	2329.81	-22.55
							28.92	2240	2327.49	2324.75	-87.49
							28.94	2351	2322.46	2319.71	28.54
							28.96	2288	2317.44	2314.68	-29.44
							28.98	2276	2312.43	2309.67	-36.43
							29	2303	2307.45	2304.67	-4.45
							29.02	2207	2302.48	2299.69	-95.48
							29.04	2309	2297.53	2294.73	11.47
							29.06	2251	2292.59	2289.78	-41.59
							29.08	2279	2287.67	2284.85	-8.67
							29.1	2378	2282.77	2279.93	95.23
							29.12	2385	2277.89	2275.03	107.11
							29.14	2371	2273.03	2270.15	97.97
							29.16	2194	2268.18	2265.28	-74.18
							29.18	2285	2263.35	2260.43	21.65
							29.2	2218	2258.53	2255.6	-40.53
							29.22	2227	2253.74	2250.78	-26.74
							29.24	2290	2248.96	2245.98	41.04
							29.26	2201	2244.2	2241.2	-43.2
							29.28	2208	2239.46	2236.44	-31.46
							29.3	2231	2234.74	2231.69	-3.74
							29.32	2153	2230.03	2226.96	-77.03
							29.34	2284	2225.35	2222.24	58.65
							29.36	2153	2220.68	2217.54	-67.68
							29.38	2221	2216.03	2212.86	4.97
							29.4	2214	2211.4	2208.2	2.6
							29.42	2225	2206.78	2203.55	18.22
							29.44	2161	2202.19	2198.93	-41.19
							29.46	2248	2197.61	2194.31	50.39
							29.48	2180	2193.06	2189.72	-13.06
							29.5	2076	2188.52	2185.14	-112.52
							29.52	2168	2184	2180.59	-16
							29.54	2185	2179.5	2176.04	5.5
							29.56	2192	2175.02	2171.52	16.98
							29.58	2172	2170.56	2167.01	1.44
							29.6	2132	2166.12	2162.52	-34.12
							29.62	2206	2161.69	2158.05	44.31
							29.64	2154	2157.29	2153.6	-3.29
							29.66	2193	2152.91	2149.16	40.09
							29.68	2105	2148.54	2144.74	-43.54
							29.7	2229	2144.2	2140.34	84.8
							29.72	2180	2139.88	2135.96	40.12
							29.74	2168	2135.57	2131.6	32.43
							29.76	2145	2131.29	2127.25	13.71
							29.78	2069	2127.03	2122.92	-58.03
							29.8	2123	2122.78	2118.61	0.22
							29.82	2095	2118.56	2114.31	-23.56
							29.84	2101	2114.36	2110.04	-13.36
							29.86	2109	2110.18	2105.78	-1.18
							29.88	1975	2106.02	2101.54	-131.02
							29.9	2052	2101.88	2097.31	-49.88
							29.92	2087	2097.77	2093.11	-10.77
							29.94	2096	2093.67	2088.92	2.33
							29.96	2054	2089.6	2084.75	-35.6
							29.98	2015	2085.55	2080.6	-70.55
							30	2095	2081.53	2076.47	13.47
							30.02	2068	2077.52	2072.35	-9.52
							30.04	2058	2073.54	2068.25	-15.54
							30.06	2050	2069.59	2064.17	-19.59
							30.08	2069	2065.66	2060.11	3.34
							30.1	2049	2061.75	2056.06	-12.75
							30.12	2130	2057.88	2052.04	72.12
							30.14	2065	2054.03	2048.03	10.97
							30.16	2043	2050.21	2044.03	-7.21
							30.18	2073	2046.43	2040.06	26.57
							30.2	2080	2042.69	2036.1	37.31
							30.22	2040	2038.99	2032.17	1.01
							30.24	2053	2035.35	2028.24	17.65
							30.26	2087	2031.76	2024.34	55.24
							30.28	2127	2028.24	2020.46	98.76
							30.3	2107	2024.82	2016.59	82.18
							30.32	2035	2021.49	2012.74	13.51
							30.34	2057	2018.3	2008.9	38.7
							30.36	2136	2015.26	2005.09	120.74
							30.38	2076	2012.43	2001.29	63.57
							30.4	2054	2009.84	1997.51	44.16
							30.42	2033	2007.55	1993.75	25.45
							30.44	2078	2005.63	1990	72.37
							30.46	2048	2004.17	1986.27	43.83
							30.48	2033	2003.27	1982.56	29.73
							30.5	2107	2003.05	1978.87	103.95
							30.52	2039	2003.64	1975.19	35.36
							30.54	2000	2005.22	1971.53	-5.22
							30.56	2016	2007.95	1967.89	8.05
							30.58	2068	2012.06	1964.26	55.94
							30.6	2021	2017.78	1960.66	3.22
							30.62	2071	2025.37	1957.06	45.63
							30.64	2122	2035.1	1953.49	86.9
							30.66	2140	2047.28	1949.93	92.72
							30.68	2161	2062.23	1946.39	98.77
							30.7	2083	2080.26	1942.87	2.74
							30.72	2172	2101.71	1939.36	70.29
							30.74	2182	2126.9	1935.87	55.1
							30.76	2208	2156.13	1932.4	51.87
							30.78	2130	2189.68	1928.94	-59.68
							30.8	2160	2227.79	1925.5	-67.79
							30.82	2172	2270.64	1922.08	-98.64
							30.84	2241	2318.33	1918.67	-77.33
							30.86	2254	2370.89	1915.28	-116.89
							30.88	2358	2428.27	1911.91	-70.27
							30.9	2348	2490.26	1908.55	-142.26
							30.92	2334	2556.59	1905.21	-222.59
							30.94	2495	2626.81	1901.88	-131.81
							30.96	2527	2700.39	1898.57	-173.39
							30.98	2565	2776.63	1895.28	-211.63
							31	2638	2854.71	1892	-216.71
							31.02	2750	2933.72	1888.74	-183.72
							31.04	2836	3012.6	1885.49	-176.6
							31.06	3012	3090.23	1882.26	-78.23
							31.08	2965	3165.43	1879.05	-200.43
							31.1	3150	3236.96	1875.85	-86.96
							31.12	3268	3303.57	1872.67	-35.57
							31.14	3207	3364.04	1869.5	-157.04
							31.16	3428	3417.21	1866.35	10.79
							31.18	3333	3462	1863.21	-129
							31.2	3400	3497.47	1860.09	-97.47
							31.22	3452	3522.83	1856.98	-70.83
							31.24	3483	3537.51	1853.89	-54.51
							31.26	3298	3541.12	1850.82	-243.12
							31.28	3367	3533.55	1847.75	-166.55
							31.3	3307	3514.88	1844.71	-207.88
							31.32	3235	3485.45	1841.68	-250.45
							31.34	3123	3445.81	1838.66	-322.81
							31.36	3087	3396.71	1835.66	-309.71
							31.38	3114	3339.07	1832.67	-225.07
							31.4	2953	3273.92	1829.7	-320.92
							31.42	2951	3202.43	1826.74	-251.43
							31.44	2895	3125.8	1823.8	-230.8
							31.46	2765	3045.27	1820.87	-280.27
							31.48	2727	2962.06	1817.96	-235.06
							31.5	2567	2877.39	1815.06	-310.39
							31.52	2521	2792.37	1812.17	-271.37
							31.54	2559	2708.08	1809.3	-149.08
							31.56	2480	2625.45	1806.44	-145.45
							31.58	2413	2545.32	1803.59	-132.32
							31.6	2283	2468.39	1800.76	-185.39
							31.62	2239	2395.25	1797.95	-156.25
							31.64	2221	2326.34	1795.14	-105.34
							31.66	2139	2261.98	1792.35	-122.98
							31.68	2085	2202.38	1789.58	-117.38
							31.7	2051	2147.62	1786.82	-96.62
							31.72	1973	2097.7	1784.07	-124.7
							31.74	2026	2052.52	1781.33	-26.52
							31.76	1953	2011.92	1778.61	-58.92
							31.78	1918	1975.67	1775.9	-57.67
							31.8	1850	1943.51	1773.2	-93.51
							31.82	1963	1915.13	1770.52	47.87
							31.84	1798	1890.23	1767.85	-92.23
							31.86	1817	1868.47	1765.19	-51.47
							31.88	1839	1849.54	1762.54	-10.54
							31.9	1850	1833.11	1759.91	16.89
							31.92	1883	1818.89	1757.29	64.11
							31.94	1852	1806.59	1754.68	45.41
							31.96	1860	1795.94	1752.09	64.06
							31.98	1782	1786.72	1749.5	-4.72
							32	1803	1778.71	1746.93	24.29
							32.02	1777	1771.71	1744.37	5.29
							32.04	1738	1765.56	1741.83	-27.56
							32.06	1763	1760.12	1739.29	2.88
							32.08	1776	1755.26	1736.77	20.74
							32.1	1767	1750.88	1734.26	16.12
							32.12	1773	1746.88	1731.76	26.12
							32.14	1722	1743.21	1729.27	-21.21
							32.16	1718	1739.78	1726.8	-21.78
							32.18	1680	1736.57	1724.33	-56.57
							32.2	1745	1733.52	1721.88	11.48
							32.22	1697	1730.6	1719.44	-33.6
							32.24	1758	1727.79	1717.01	30.21
							32.26	1731	1725.07	1714.59	5.93
							32.28	1782	1722.42	1712.18	59.58
							32.3	1698	1719.83	1709.79	-21.83
							32.32	1685	1717.29	1707.4	-32.29
							32.34	1683	1714.79	1705.03	-31.79
							32.36	1658	1712.33	1702.66	-54.33
							32.38	1637	1709.9	1700.31	-72.9
							32.4	1671	1707.5	1697.97	-36.5
							32.42	1633	1705.12	1695.64	-72.12
							32.44	1739	1702.77	1693.32	36.23
							32.46	1737	1700.44	1691	36.56
							32.48	1774	1698.13	1688.7	75.87
							32.5	1698	1695.84	1686.41	2.16
							32.52	1723	1693.58	1684.13	29.42
							32.54	1672	1691.33	1681.87	-19.33
							32.56	1708	1689.1	1679.61	18.9
							32.58	1675	1686.89	1677.36	-11.89
							32.6	1680	1684.7	1675.12	-4.7
							32.62	1688	1682.53	1672.89	5.47
							32.64	1628	1680.38	1670.67	-52.38
							32.66	1585	1678.25	1668.46	-93.25
							32.68	1666	1676.13	1666.26	-10.13
							32.7	1716	1674.04	1664.07	41.96
							32.72	1676	1671.96	1661.89	4.04
							32.74	1634	1669.9	1659.71	-35.9
							32.76	1670	1667.86	1657.55	2.14
							32.78	1600	1665.85	1655.4	-65.85
							32.8	1704	1663.85	1653.26	40.15
							32.82	1700	1661.87	1651.12	38.13
							32.84	1643	1659.91	1649	-16.91
							32.86	1593	1657.97	1646.88	-64.97
							32.88	1611	1656.05	1644.77	-45.05
							32.9	1701	1654.16	1642.68	46.84
							32.92	1621	1652.29	1640.59	-31.29
							32.94	1648	1650.44	1638.51	-2.44
							32.96	1657	1648.61	1636.43	8.39
							32.98	1664	1646.81	1634.37	17.19
							33	1737	1645.04	1632.32	91.96
							33.02	1678	1643.3	1630.27	34.7
							33.04	1690	1641.59	1628.23	48.41
							33.06	1684	1639.91	1626.21	44.09
							33.08	1708	1638.27	1624.19	69.73
							33.1	1733	1636.68	1622.17	96.32
							33.12	1747	1635.15	1620.17	111.85
							33.14	1739	1633.68	1618.18	105.32
							33.16	1620	1632.28	1616.19	-12.28
							33.18	1754	1630.99	1614.21	123.01
							33.2	1735	1629.81	1612.24	105.19
							33.22	1729	1628.78	1610.28	100.22
							33.24	1738	1627.95	1608.32	110.05
							33.26	1733	1627.35	1606.38	105.65
							33.28	1706	1627.05	1604.44	78.95
							33.3	1712	1627.13	1602.51	84.87
							33.32	1750	1627.69	1600.58	122.31
							33.34	1763	1628.85	1598.67	134.15
							33.36	1819	1630.77	1596.76	188.23
							33.38	1753	1633.62	1594.86	119.38
							33.4	1832	1637.62	1592.97	194.38
							33.42	1912	1643.05	1591.08	268.95
							33.44	1789	1650.2	1589.21	138.8
							33.46	1731	1659.44	1587.34	71.56
							33.48	1785	1671.19	1585.47	113.81
							33.5	1744	1685.92	1583.62	58.08
							33.52	1811	1704.18	1581.77	106.82
							33.54	1903	1726.57	1579.93	176.43
							33.56	1875	1753.76	1578.1	121.24
							33.58	1972	1786.44	1576.27	185.56
							33.6	1918	1825.4	1574.45	92.6
							33.62	2018	1871.43	1572.64	146.57
							33.64	2054	1925.34	1570.84	128.66
							33.66	2007	1987.97	1569.04	19.03
							33.68	2127	2060.09	1567.25	66.91
							33.7	2181	2142.47	1565.47	38.53
							33.72	2225	2235.76	1563.69	-10.76
							33.74	2341	2340.52	1561.92	0.48
							33.76	2421	2457.14	1560.16	-36.14
							33.78	2459	2585.84	1558.4	-126.84
							33.8	2475	2726.62	1556.65	-251.62
							33.82	2619	2879.2	1554.91	-260.2
							33.84	2835	3043.06	1553.17	-208.06
							33.86	2878	3217.33	1551.45	-339.33
							33.88	3072	3400.84	1549.72	-328.84
							33.9	3425	3592.1	1548.01	-167.1
							33.92	3507	3789.25	1546.3	-282.25
							33.94	3737	3990.17	1544.6	-253.17
							33.96	3996	4192.42	1542.9	-196.42
							33.98	4367	4393.31	1541.21	-26.31
							34	4570	4589.95	1539.53	-19.95
							34.02	4880	4779.31	1537.85	100.69
							34.04	5170	4958.27	1536.19	211.73
							34.06	5337	5123.74	1534.52	213.26
							34.08	5615	5272.68	1532.87	342.32
							34.1	5704	5402.25	1531.22	301.75
							34.12	5996	5509.89	1529.57	486.11
							34.14	6001	5593.39	1527.93	407.61
							34.16	5886	5650.98	1526.3	235.02
							34.18	5884	5681.45	1524.68	202.55
							34.2	5841	5684.11	1523.06	156.89
							34.22	5763	5658.89	1521.45	104.11
							34.24	5467	5606.31	1519.84	-139.31
							34.26	5333	5527.48	1518.24	-194.48
							34.28	5070	5424	1516.65	-354
							34.3	4912	5297.95	1515.06	-385.95
							34.32	4799	5151.79	1513.48	-352.79
							34.34	4770	4988.28	1511.91	-218.28
							34.36	4598	4810.38	1510.34	-212.38
							34.38	4384	4621.16	1508.77	-237.16
							34.4	4275	4423.72	1507.22	-148.72
							34.42	3949	4221.12	1505.67	-272.12
							34.44	3814	4016.27	1504.12	-202.27
							34.46	3740	3811.93	1502.58	-71.93
							34.48	3357	3610.6	1501.05	-253.6
							34.5	3202	3414.49	1499.53	-212.49
							34.52	3011	3225.54	1498.01	-214.54
							34.54	2970	3045.33	1496.49	-75.33
							34.56	2751	2875.13	1494.98	-124.13
							34.58	2731	2715.9	1493.48	15.1
							34.6	2483	2568.27	1491.99	-85.27
							34.62	2370	2432.58	1490.5	-62.58
							34.64	2364	2308.92	1489.01	55.08
							34.66	2205	2197.15	1487.53	7.85
							34.68	2193	2096.93	1486.06	96.07
							34.7	2150	2007.75	1484.6	142.25
							34.72	2061	1929.01	1483.14	131.99
							34.74	1998	1859.97	1481.68	138.03
							34.76	2051	1799.87	1480.23	251.13
							34.78	1949	1747.9	1478.79	201.1
							34.8	1962	1703.25	1477.36	258.75
							34.82	1877	1665.12	1475.93	211.88
							34.84	1815	1632.74	1474.5	182.26
							34.86	1828	1605.38	1473.08	222.62
							34.88	1788	1582.37	1471.67	205.63
							34.9	1795	1563.09	1470.26	231.91
							34.92	1759	1546.99	1468.86	212.01
							34.94	1704	1533.56	1467.47	170.44
							34.96	1700	1522.37	1466.08	177.63
							34.98	1705	1513.03	1464.7	191.97
							35	1660	1505.23	1463.32	154.77
							35.02	1692	1498.69	1461.95	193.31
							35.04	1654	1493.16	1460.58	160.84
							35.06	1653	1488.46	1459.22	164.54
							35.08	1667	1484.41	1457.87	182.59
							35.1	1609	1480.9	1456.52	128.1
							35.12	1562	1477.81	1455.18	84.19
							35.14	1597	1475.06	1453.84	121.94
							35.16	1640	1472.57	1452.51	167.43
							35.18	1637	1470.3	1451.19	166.7
							35.2	1486	1468.21	1449.87	17.79
							35.22	1434	1466.25	1448.56	-32.25
							35.24	1515	1464.42	1447.25	50.58
							35.26	1623	1462.68	1445.95	160.32
							35.28	1567	1461.04	1444.66	105.96
							35.3	1520	1459.48	1443.37	60.52
							35.32	1521	1458.01	1442.09	62.99
							35.34	1540	1456.63	1440.81	83.37
							35.36	1469	1455.35	1439.54	13.65
							35.38	1514	1454.18	1438.27	59.82
							35.4	1550	1453.14	1437.02	96.86
							35.42	1546	1452.26	1435.76	93.74
							35.44	1518	1451.56	1434.51	66.44
							35.46	1473	1451.08	1433.27	21.92
							35.48	1519	1450.86	1432.04	68.14
							35.5	1526	1450.97	1430.81	75.03
							35.52	1510	1451.47	1429.58	58.53
							35.54	1546	1452.42	1428.37	93.58
							35.56	1546	1453.91	1427.15	92.09
							35.58	1509	1456.05	1425.95	52.95
							35.6	1578	1458.94	1424.75	119.06
							35.62	1485	1462.7	1423.55	22.3
							35.64	1508	1467.45	1422.37	40.55
							35.66	1504	1473.34	1421.18	30.66
							35.68	1524	1480.52	1420.01	43.48
							35.7	1465	1489.14	1418.84	-24.14
							35.72	1554	1499.34	1417.67	54.66
							35.74	1525	1511.28	1416.52	13.72
							35.76	1595	1525.09	1415.36	69.91
							35.78	1584	1540.91	1414.22	43.09
							35.8	1552	1558.84	1413.08	-6.84
							35.82	1580	1578.97	1411.94	1.03
							35.84	1562	1601.33	1410.81	-39.33
							35.86	1581	1625.94	1409.69	-44.94
							35.88	1708	1652.76	1408.57	55.24
							35.9	1651	1681.71	1407.46	-30.71
							35.92	1661	1712.63	1406.36	-51.63
							35.94	1750	1745.31	1405.26	4.69
							35.96	1759	1779.51	1404.16	-20.51
							35.98	1841	1814.88	1403.08	26.12
							36	1851	1851.05	1402	-0.05
							36.02	1852	1887.56	1400.92	-35.56
							36.04	2002	1923.94	1399.85	78.06
							36.06	1941	1959.65	1398.79	-18.65
							36.08	1938	1994.13	1397.73	-56.13
							36.1	1969	2026.81	1396.68	-57.81
							36.12	2076	2057.11	1395.64	18.89
							36.14	2082	2084.46	1394.6	-2.46
							36.16	2161	2108.33	1393.56	52.67
							36.18	2098	2128.23	1392.54	-30.23
							36.2	2063	2143.74	1391.51	-80.74
							36.22	2159	2154.51	1390.5	4.49
							36.24	2127	2160.3	1389.49	-33.3
							36.26	2051	2160.95	1388.48	-109.95
							36.28	2082	2156.45	1387.49	-74.45
							36.3	2098	2146.87	1386.5	-48.87
							36.32	2046	2132.39	1385.51	-86.39
							36.34	2060	2113.3	1384.53	-53.3
							36.36	2039	2089.97	1383.56	-50.97
							36.38	1935	2062.84	1382.59	-127.84
							36.4	1916	2032.41	1381.63	-116.41
							36.42	1863	1999.24	1380.67	-136.24
							36.44	1871	1963.88	1379.72	-92.88
							36.46	1844	1926.91	1378.78	-82.91
							36.48	1810	1888.9	1377.84	-78.9
							36.5	1781	1850.4	1376.9	-69.4
							36.52	1745	1811.93	1375.98	-66.93
							36.54	1694	1773.94	1375.06	-79.94
							36.56	1686	1736.86	1374.14	-50.86
							36.58	1697	1701.07	1373.23	-4.07
							36.6	1646	1666.85	1372.33	-20.85
							36.62	1535	1634.46	1371.43	-99.46
							36.64	1622	1604.08	1370.54	17.92
							36.66	1481	1575.83	1369.66	-94.83
							36.68	1511	1549.8	1368.78	-38.8
							36.7	1516	1525.99	1367.9	-9.99
							36.72	1473	1504.39	1367.03	-31.39
							36.74	1494	1484.94	1366.17	9.06
							36.76	1447	1467.56	1365.31	-20.56
							36.78	1437	1452.13	1364.46	-15.13
							36.8	1467	1438.51	1363.62	28.49
							36.82	1414	1426.58	1362.78	-12.58
							36.84	1449	1416.17	1361.95	32.83
							36.86	1525	1407.15	1361.12	117.85
							36.88	1446	1399.35	1360.3	46.65
							36.9	1414	1392.64	1359.48	21.36
							36.92	1406	1386.89	1358.67	19.11
							36.94	1400	1381.95	1357.86	18.05
							36.96	1421	1377.73	1357.06	43.27
							36.98	1403	1374.11	1356.27	28.89
							37	1428	1371.01	1355.48	56.99
							37.02	1378	1368.33	1354.7	9.67
							37.04	1412	1366.01	1353.92	45.99
							37.06	1411	1363.99	1353.15	47.01
							37.08	1344	1362.21	1352.39	-18.21
							37.1	1366	1360.63	1351.63	5.37
							37.12	1349	1359.2	1350.87	-10.2
							37.14	1332	1357.91	1350.12	-25.91
							37.16	1372	1356.73	1349.38	15.27
							37.18	1334	1355.63	1348.64	-21.63
							37.2	1360	1354.59	1347.91	5.41
							37.22	1378	1353.62	1347.18	24.38
							37.24	1406	1352.68	1346.46	53.32
							37.26	1318	1351.78	1345.74	-33.78
							37.28	1303	1350.92	1345.03	-47.92
							37.3	1368	1350.07	1344.32	17.93
							37.32	1303	1349.25	1343.62	-46.25
							37.34	1340	1348.45	1342.93	-8.45
							37.36	1420	1347.66	1342.24	72.34
							37.38	1288	1346.88	1341.55	-58.88
							37.4	1264	1346.12	1340.87	-82.12
							37.42	1285	1345.36	1340.2	-60.36
							37.44	1272	1344.62	1339.53	-72.62
							37.46	1291	1343.89	1338.86	-52.89
							37.48	1285	1343.16	1338.2	-58.16
							37.5	1309	1342.45	1337.55	-33.45
							37.52	1332	1341.74	1336.9	-9.74
							37.54	1311	1341.04	1336.26	-30.04
							37.56	1279	1340.35	1335.62	-61.35
							37.58	1268	1339.67	1334.98	-71.67
							37.6	1370	1338.99	1334.35	31.01
							37.62	1343	1338.32	1333.73	4.68
							37.64	1349	1337.66	1333.11	11.34
							37.66	1218	1337.01	1332.49	-119.01
							37.68	1318	1336.36	1331.88	-18.36
							37.7	1304	1335.72	1331.28	-31.72
							37.72	1326	1335.09	1330.68	-9.09
							37.74	1353	1334.46	1330.08	18.54
							37.76	1322	1333.84	1329.49	-11.84
							37.78	1280	1333.22	1328.9	-53.22
							37.8	1280	1332.61	1328.32	-52.61
							37.82	1330	1332.01	1327.74	-2.01
							37.84	1310	1331.41	1327.17	-21.41
							37.86	1316	1330.82	1326.6	-14.82
							37.88	1285	1330.24	1326.04	-45.24
							37.9	1333	1329.66	1325.48	3.34
							37.92	1284	1329.09	1324.92	-45.09
							37.94	1244	1328.52	1324.37	-84.52
							37.96	1253	1327.96	1323.82	-74.96
							37.98	1300	1327.4	1323.28	-27.4
							38	1349	1326.85	1322.74	22.15
							38.02	1295	1326.3	1322.21	-31.3
							38.04	1273	1325.76	1321.68	-52.76
							38.06	1276	1325.23	1321.15	-49.23
							38.08	1286	1324.7	1320.63	-38.7
							38.1	1241	1324.17	1320.11	-83.17
							38.12	1305	1323.65	1319.6	-18.65
							38.14	1353	1323.14	1319.09	29.86
							38.16	1223	1322.63	1318.58	-99.63
							38.18	1255	1322.12	1318.08	-67.12
							38.2	1228	1321.62	1317.58	-93.62
							38.22	1284	1321.12	1317.09	-37.12
							38.24	1255	1320.63	1316.59	-65.63
							38.26	1238	1320.15	1316.11	-82.15
							38.28	1213	1319.67	1315.62	-106.67
							38.3	1188	1319.19	1315.14	-131.19
							38.32	1204	1318.72	1314.66	-114.72
							38.34	1243	1318.25	1314.19	-75.25
							38.36	1219	1317.78	1313.72	-98.78
							38.38	1309	1317.32	1313.25	-8.32
							38.4	1262	1316.87	1312.79	-54.87
							38.42	1221	1316.42	1312.33	-95.42
							38.44	1339	1315.97	1311.87	23.03
							38.46	1283	1315.53	1311.42	-32.53
							38.48	1334	1315.09	1310.96	18.91
							38.5	1270	1314.65	1310.52	-44.65
							38.52	1249	1314.22	1310.07	-65.22
							38.54	1287	1313.79	1309.63	-26.79
							38.56	1248	1313.37	1309.19	-65.37
							38.58	1203	1312.95	1308.75	-109.95
							38.6	1246	1312.54	1308.32	-66.54
							38.62	1206	1312.12	1307.89	-106.12
							38.64	1276	1311.72	1307.46	-35.72
							38.66	1273	1311.31	1307.03	-38.31
							38.68	1273	1310.91	1306.61	-37.91
							38.7	1257	1310.51	1306.19	-53.51
							38.72	1256	1310.12	1305.77	-54.12
							38.74	1223	1309.73	1305.36	-86.73
							38.76	1236	1309.34	1304.94	-73.34
							38.78	1240	1308.96	1304.53	-68.96
							38.8	1240	1308.58	1304.12	-68.58
							38.82	1231	1308.2	1303.72	-77.2
							38.84	1249	1307.83	1303.31	-58.83
							38.86	1272	1307.46	1302.91	-35.46
							38.88	1260	1307.09	1302.51	-47.09
							38.9	1303	1306.73	1302.11	-3.73
							38.92	1290	1306.37	1301.71	-16.37
							38.94	1209	1306.01	1301.32	-97.01
							38.96	1227	1305.66	1300.93	-78.66
							38.98	1303	1305.31	1300.53	-2.31
							39	1266	1304.96	1300.15	-38.96
							39.02	1234	1304.61	1299.76	-70.61
							39.04	1221	1304.27	1299.37	-83.27
							39.06	1293	1303.93	1298.99	-10.93
							39.08	1240	1303.6	1298.6	-63.6
							39.1	1281	1303.27	1298.22	-22.27
							39.12	1258	1302.94	1297.84	-44.94
							39.14	1242	1302.61	1297.46	-60.61
							39.16	1210	1302.29	1297.08	-92.29
							39.18	1200	1301.96	1296.71	-101.96
							39.2	1206	1301.65	1296.33	-95.65
							39.22	1191	1301.33	1295.95	-110.33
							39.24	1166	1301.02	1295.58	-135.02
							39.26	1196	1300.71	1295.21	-104.71
							39.28	1276	1300.4	1294.84	-24.4
							39.3	1268	1300.1	1294.46	-32.1
							39.32	1171	1299.8	1294.09	-128.8
							39.34	1306	1299.5	1293.72	6.5
							39.36	1268	1299.21	1293.35	-31.21
							39.38	1293	1298.92	1292.99	-5.92
							39.4	1203	1298.63	1292.62	-95.63
							39.42	1271	1298.34	1292.25	-27.34
							39.44	1237	1298.06	1291.88	-61.06
							39.46	1244	1297.78	1291.51	-53.78
							39.48	1235	1297.51	1291.15	-62.51
							39.5	1187	1297.23	1290.78	-110.23
							39.52	1220	1296.96	1290.41	-76.96
							39.54	1259	1296.7	1290.05	-37.7
							39.56	1291	1296.44	1289.68	-5.44
							39.58	1219	1296.18	1289.32	-77.18
							39.6	1261	1295.92	1288.95	-34.92
							39.62	1255	1295.67	1288.58	-40.67
							39.64	1251	1295.42	1288.22	-44.42
							39.66	1255	1295.18	1287.85	-40.18
							39.68	1175	1294.94	1287.48	-119.94
							39.7	1288	1294.7	1287.11	-6.7
							39.72	1232	1294.47	1286.75	-62.47
							39.74	1245	1294.24	1286.38	-49.24
							39.76	1283	1294.02	1286.01	-11.02
							39.78	1245	1293.8	1285.64	-48.8
							39.8	1337	1293.58	1285.27	43.42
							39.82	1235	1293.38	1284.9	-58.38
							39.84	1271	1293.17	1284.52	-22.17
							39.86	1242	1292.97	1284.15	-50.97
							39.88	1260	1292.78	1283.78	-32.78
							39.9	1251	1292.6	1283.4	-41.6
							39.92	1258	1292.42	1283.03	-34.42
							39.94	1264	1292.24	1282.65	-28.24
							39.96	1255	1292.08	1282.27	-37.08
							39.98	1279	1291.92	1281.89	-12.92
							40	1224	1291.77	1281.51	-67.77
							40.02	1349	1291.63	1281.13	57.37
							40.04	1289	1291.5	1280.75	-2.5
							40.06	1232	1291.37	1280.36	-59.37
							40.08	1323	1291.26	1279.98	31.74
							40.1	1264	1291.16	1279.59	-27.16
							40.12	1275	1291.07	1279.2	-16.07
							40.14	1300	1291	1278.81	9
							40.16	1245	1290.94	1278.42	-45.94
							40.18	1270	1290.9	1278.02	-20.9
							40.2	1310	1290.88	1277.63	19.12
							40.22	1298	1290.88	1277.23	7.12
							40.24	1293	1290.92	1276.83	2.08
							40.26	1294	1290.99	1276.43	3.01
							40.28	1342	1291.11	1276.02	50.89
							40.3	1430	1291.28	1275.62	138.72
							40.32	1347	1291.53	1275.21	55.47
							40.34	1318	1291.86	1274.8	26.14
							40.36	1316	1292.3	1274.39	23.7
							40.38	1335	1292.89	1273.97	42.11
							40.4	1350	1293.66	1273.55	56.34
							40.42	1306	1294.66	1273.14	11.34
							40.44	1355	1295.94	1272.71	59.06
							40.46	1370	1297.58	1272.29	72.42
							40.48	1366	1299.68	1271.86	66.32
							40.5	1418	1302.34	1271.43	115.66
							40.52	1439	1305.69	1271	133.31
							40.54	1388	1309.88	1270.57	78.12
							40.56	1356	1315.12	1270.13	40.88
							40.58	1479	1321.6	1269.69	157.4
							40.6	1423	1329.59	1269.25	93.41
							40.62	1527	1339.36	1268.8	187.64
							40.64	1480	1351.24	1268.35	128.76
							40.66	1447	1365.59	1267.9	81.41
							40.68	1601	1382.8	1267.45	218.2
							40.7	1549	1403.29	1266.99	145.71
							40.72	1511	1427.53	1266.53	83.47
							40.74	1555	1455.99	1266.06	99.01
							40.76	1616	1489.15	1265.6	126.85
							40.78	1728	1527.49	1265.13	200.51
							40.8	1734	1571.51	1264.65	162.49
							40.82	1801	1621.63	1264.18	179.37
							40.84	1805	1678.26	1263.7	126.74
							40.86	1834	1741.72	1263.21	92.28
							40.88	1984	1812.26	1262.73	171.74
							40.9	1956	1890.03	1262.24	65.97
							40.92	2033	1975.01	1261.74	57.99
							40.94	2190	2067.09	1261.25	122.91
							40.96	2121	2165.96	1260.75	-44.96
							40.98	2337	2271.16	1260.24	65.84
							41	2439	2382.02	1259.73	56.98
							41.02	2614	2497.73	1259.22	116.27
							41.04	2672	2617.26	1258.71	54.74
							41.06	2881	2739.44	1258.19	141.56
							41.08	2973	2862.93	1257.66	110.07
							41.1	3103	2986.29	1257.14	116.71
							41.12	3296	3107.96	1256.61	188.04
							41.14	3500	3226.34	1256.07	273.66
							41.16	3617	3339.8	1255.53	277.2
							41.18	3715	3446.79	1254.99	268.21
							41.2	3877	3545.79	1254.44	331.21
							41.22	4080	3635.5	1253.89	444.5
							41.24	4094	3714.76	1253.34	379.24
							41.26	4162	3782.74	1252.78	379.26
							41.28	4252	3838.86	1252.22	413.14
							41.3	4369	3882.94	1251.65	486.06
							41.32	4207	3915.15	1251.08	291.85
							41.34	4081	3936.01	1250.5	144.99
							41.36	4151	3946.45	1249.93	204.55
							41.38	4049	3947.68	1249.34	101.32
							41.4	3922	3941.23	1248.75	-19.23
							41.42	3986	3928.84	1248.16	57.16
							41.44	4022	3912.43	1247.57	109.57
							41.46	3931	3893.99	1246.96	37.01
							41.48	3904	3875.53	1246.36	28.47
							41.5	3773	3859	1245.75	-86
							41.52	3670	3846.18	1245.14	-176.18
							41.54	3679	3838.67	1244.52	-159.67
							41.56	3585	3837.77	1243.89	-252.77
							41.58	3697	3844.44	1243.27	-147.44
							41.6	3729	3859.3	1242.64	-130.3
							41.62	3684	3882.54	1242	-198.54
							41.64	3791	3913.97	1241.36	-122.97
							41.66	3976	3952.95	1240.71	23.05
							41.68	3950	3998.48	1240.06	-48.48
							41.7	4096	4049.19	1239.41	46.81
							41.72	4259	4103.36	1238.75	155.64
							41.74	4378	4159.02	1238.09	218.98
							41.76	4596	4214.01	1237.42	381.99
							41.78	4746	4266.02	1236.75	479.98
							41.8	4728	4312.71	1236.07	415.29
							41.82	4850	4351.78	1235.39	498.22
							41.84	4820	4381.05	1234.7	438.95
							41.86	4841	4398.59	1234.01	442.41
							41.88	4839	4402.73	1233.31	436.27
							41.9	4795	4392.2	1232.61	402.8
							41.92	4656	4366.1	1231.91	289.9
							41.94	4550	4323.97	1231.19	226.03
							41.96	4545	4265.8	1230.48	279.2
							41.98	4294	4191.99	1229.76	102.01
							42	4062	4103.33	1229.04	-41.33
							42.02	4084	4000.95	1228.31	83.05
							42.04	3983	3886.32	1227.57	96.68
							42.06	3697	3761.1	1226.83	-64.1
							42.08	3535	3627.15	1226.09	-92.15
							42.1	3503	3486.45	1225.34	16.55
							42.12	3453	3341	1224.59	112
							42.14	3133	3192.8	1223.83	-59.8
							42.16	3016	3043.79	1223.07	-27.79
							42.18	2843	2895.77	1222.3	-52.77
							42.2	2720	2750.41	1221.53	-30.41
							42.22	2574	2609.2	1220.75	-35.2
							42.24	2435	2473.4	1219.97	-38.4
							42.26	2437	2344.09	1219.19	92.91
							42.28	2221	2222.1	1218.39	-1.1
							42.3	2164	2108.06	1217.6	55.94
							42.32	2047	2002.38	1216.8	44.62
							42.34	1973	1905.27	1215.99	67.73
							42.36	1877	1816.78	1215.18	60.22
							42.38	1864	1736.77	1214.37	127.23
							42.4	1929	1665	1213.55	264
							42.42	1721	1601.11	1212.72	119.89
							42.44	1671	1544.64	1211.9	126.36
							42.46	1587	1495.09	1211.06	91.91
							42.48	1632	1451.91	1210.22	180.09
							42.5	1556	1414.53	1209.38	141.47
							42.52	1544	1382.36	1208.53	161.64
							42.54	1580	1354.86	1207.68	225.14
							42.56	1511	1331.46	1206.82	179.54
							42.58	1435	1311.65	1205.96	123.35
							42.6	1378	1294.97	1205.1	83.03
							42.62	1355	1280.96	1204.23	74.04
							42.64	1369	1269.25	1203.35	99.75
							42.66	1360	1259.46	1202.47	100.54
							42.68	1380	1251.31	1201.59	128.69
							42.7	1349	1244.51	1200.7	104.49
							42.72	1373	1238.85	1199.8	134.15
							42.74	1342	1234.12	1198.9	107.88
							42.76	1303	1230.18	1198	72.82
							42.78	1294	1226.88	1197.09	67.12
							42.8	1290	1224.14	1196.18	65.86
							42.82	1343	1221.86	1195.27	121.14
							42.84	1270	1220	1194.35	50
							42.86	1303	1218.51	1193.42	84.49
							42.88	1271	1217.38	1192.49	53.62
							42.9	1302	1216.59	1191.56	85.41
							42.92	1308	1216.16	1190.62	91.84
							42.94	1299	1216.12	1189.68	82.88
							42.96	1276	1216.48	1188.73	59.52
							42.98	1258	1217.31	1187.78	40.69
							43	1301	1218.66	1186.82	82.34
							43.02	1285	1220.58	1185.87	64.42
							43.04	1236	1223.16	1184.9	12.84
							43.06	1251	1226.47	1183.93	24.53
							43.08	1285	1230.6	1182.96	54.4
							43.1	1256	1235.63	1181.99	20.37
							43.12	1259	1241.64	1181.01	17.36
							43.14	1290	1248.73	1180.02	41.27
							43.16	1260	1256.97	1179.03	3.03
							43.18	1316	1266.43	1178.04	49.57
							43.2	1239	1277.16	1177.04	-38.16
							43.22	1305	1289.2	1176.04	15.8
							43.24	1296	1302.58	1175.04	-6.58
							43.26	1332	1317.28	1174.03	14.72
							43.28	1319	1333.27	1173.02	-14.27
							43.3	1360	1350.49	1172	9.51
							43.32	1359	1368.84	1170.98	-9.84
							43.34	1313	1388.18	1169.96	-75.18
							43.36	1348	1408.35	1168.93	-60.35
							43.38	1334	1429.13	1167.9	-95.13
							43.4	1371	1450.31	1166.87	-79.31
							43.42	1447	1471.59	1165.83	-24.59
							43.44	1393	1492.7	1164.79	-99.7
							43.46	1478	1513.3	1163.74	-35.3
							43.48	1524	1533.08	1162.69	-9.08
							43.5	1526	1551.68	1161.64	-25.68
							43.52	1563	1568.77	1160.58	-5.77
							43.54	1594	1584.02	1159.52	9.98
							43.56	1633	1597.12	1158.46	35.88
							43.58	1636	1607.79	1157.39	28.21
							43.6	1592	1615.8	1156.32	-23.8
							43.62	1637	1620.96	1155.25	16.04
							43.64	1698	1623.15	1154.17	74.85
							43.66	1545	1622.28	1153.09	-77.28
							43.68	1592	1618.37	1152.01	-26.37
							43.7	1571	1611.48	1150.92	-40.48
							43.72	1618	1601.72	1149.84	16.28
							43.74	1578	1589.27	1148.74	-11.27
							43.76	1544	1574.37	1147.65	-30.37
							43.78	1508	1557.26	1146.55	-49.26
							43.8	1482	1538.26	1145.45	-56.26
							43.82	1477	1517.68	1144.35	-40.68
							43.84	1435	1495.86	1143.24	-60.86
							43.86	1395	1473.13	1142.13	-78.13
							43.88	1427	1449.82	1141.02	-22.82
							43.9	1396	1426.26	1139.9	-30.26
							43.92	1276	1402.73	1138.78	-126.73
							43.94	1338	1379.52	1137.66	-41.52
							43.96	1278	1356.86	1136.54	-78.86
							43.98	1304	1334.96	1135.41	-30.96
							44	1283	1313.99	1134.28	-30.99
							44.02	1263	1294.1	1133.15	-31.1
							44.04	1206	1275.4	1132.02	-69.4
							44.06	1193	1257.95	1130.88	-64.95
							44.08	1170	1241.79	1129.74	-71.79
							44.1	1165	1226.94	1128.6	-61.94
							44.12	1188	1213.38	1127.46	-25.38
							44.14	1143	1201.09	1126.32	-58.09
							44.16	1155	1190	1125.17	-35
							44.18	1141	1180.06	1124.02	-39.06
							44.2	1122	1171.19	1122.87	-49.19
							44.22	1123	1163.31	1121.71	-40.31
							44.24	1090	1156.33	1120.56	-66.33
							44.26	1141	1150.16	1119.4	-9.16
							44.28	1114	1144.73	1118.24	-30.73
							44.3	1110	1139.93	1117.08	-29.93
							44.32	1122	1135.7	1115.91	-13.7
							44.34	1130	1131.97	1114.75	-1.97
							44.36	1157	1128.65	1113.58	28.35
							44.38	1141	1125.7	1112.41	15.3
							44.4	1079	1123.05	1111.24	-44.05
							44.42	1047	1120.66	1110.07	-73.66
							44.44	1102	1118.49	1108.9	-16.49
							44.46	1065	1116.49	1107.72	-51.49
							44.48	1029	1114.63	1106.54	-85.63
							44.5	1064	1112.9	1105.36	-48.9
							44.52	1083	1111.26	1104.18	-28.26
							44.54	1073	1109.7	1103	-36.7
							44.56	1033	1108.2	1101.82	-75.2
							44.58	1052	1106.75	1100.64	-54.75
							44.6	1067	1105.34	1099.45	-38.34
							44.62	1049	1103.96	1098.27	-54.96
							44.64	1067	1102.61	1097.08	-35.61
							44.66	1046	1101.27	1095.89	-55.27
							44.68	1069	1099.95	1094.7	-30.95
							44.7	1022	1098.64	1093.51	-76.64
							44.72	1036	1097.34	1092.32	-61.34
							44.74	1072	1096.05	1091.13	-24.05
							44.76	1070	1094.77	1089.93	-24.77
							44.78	1099	1093.49	1088.74	5.51
							44.8	1034	1092.21	1087.54	-58.21
							44.82	1012	1090.94	1086.35	-78.94
							44.84	1049	1089.67	1085.15	-40.67
							44.86	1041	1088.41	1083.95	-47.41
							44.88	1031	1087.14	1082.75	-56.14
							44.9	1072	1085.88	1081.56	-13.88
							44.92	1057	1084.63	1080.36	-27.63
							44.94	1028	1083.37	1079.16	-55.37
							44.96	990	1082.11	1077.96	-92.11
							44.98	1034	1080.86	1076.76	-46.86
							45	1038	1079.61	1075.56	-41.61
							45.02	1015	1078.36	1074.36	-63.36
							45.04	1086	1077.11	1073.15	8.89
							45.06	1023	1075.86	1071.95	-52.86
							45.08	1033	1074.62	1070.75	-41.62
							45.1	1032	1073.37	1069.55	-41.37
							45.12	1041	1072.13	1068.35	-31.13
							45.14	1006	1070.89	1067.15	-64.89
							45.16	1043	1069.65	1065.94	-26.65
							45.18	959	1068.41	1064.74	-109.41
							45.2	999	1067.18	1063.54	-68.18
							45.22	1088	1065.94	1062.34	22.06
							45.24	1035	1064.71	1061.14	-29.71
							45.26	1074	1063.48	1059.93	10.52
							45.28	1022	1062.24	1058.73	-40.24
							45.3	1024	1061.02	1057.53	-37.02
							45.32	982	1059.79	1056.33	-77.79
							45.34	1035	1058.56	1055.13	-23.56
							45.36	1011	1057.34	1053.93	-46.34
							45.38	1040	1056.11	1052.73	-16.11
							45.4	1027	1054.89	1051.53	-27.89
							45.42	992	1053.67	1050.33	-61.67
							45.44	1021	1052.45	1049.14	-31.45
							45.46	1041	1051.24	1047.94	-10.24
							45.48	1031	1050.02	1046.74	-19.02
							45.5	1057	1048.81	1045.54	8.19
							45.52	1028	1047.6	1044.35	-19.6
							45.54	1014	1046.4	1043.15	-32.4
							45.56	985	1045.19	1041.96	-60.19
							45.58	1000	1043.99	1040.77	-43.99
							45.6	948	1042.79	1039.57	-94.79
							45.62	1032	1041.6	1038.38	-9.6
							45.64	1016	1040.41	1037.19	-24.41
							45.66	988	1039.23	1036	-51.23
							45.68	982	1038.06	1034.81	-56.06
							45.7	991	1036.89	1033.63	-45.89
							45.72	982	1035.73	1032.44	-53.73
							45.74	1002	1034.58	1031.25	-32.58
							45.76	1009	1033.45	1030.07	-24.45
							45.78	981	1032.32	1028.89	-51.32
							45.8	953	1031.22	1027.71	-78.22
							45.82	1001	1030.13	1026.52	-29.13
							45.84	988	1029.06	1025.34	-41.06
							45.86	990	1028.01	1024.17	-38.01
							45.88	992	1026.99	1022.99	-34.99
							45.9	980	1026	1021.81	-46
							45.92	978	1025.03	1020.64	-47.03
							45.94	998	1024.1	1019.47	-26.1
							45.96	1037	1023.21	1018.3	13.79
							45.98	1007	1022.35	1017.13	-15.35
							46	924	1021.53	1015.96	-97.53
							46.02	977	1020.75	1014.79	-43.75
							46.04	996	1020.02	1013.63	-24.02
							46.06	962	1019.32	1012.46	-57.32
							46.08	1105	1018.66	1011.3	86.34
							46.1	1022	1018.04	1010.14	3.96
							46.12	1003	1017.46	1008.98	-14.46
							46.14	962	1016.91	1007.82	-54.91
							46.16	989	1016.39	1006.67	-27.39
							46.18	982	1015.88	1005.52	-33.88
							46.2	987	1015.4	1004.36	-28.4
							46.22	1017	1014.92	1003.21	2.08
							46.24	977	1014.44	1002.07	-37.44
							46.26	980	1013.95	1000.92	-33.95
							46.28	1051	1013.44	999.775	37.56
							46.3	1003	1012.9	998.633	-9.9
							46.32	1007	1012.32	997.492	-5.32
							46.34	961	1011.7	996.354	-50.7
							46.36	973	1011.01	995.217	-38.01
							46.38	981	1010.26	994.083	-29.26
							46.4	1000	1009.44	992.951	-9.44
							46.42	1013	1008.54	991.82	4.46
							46.44	992	1007.56	990.692	-15.56
							46.46	966	1006.49	989.566	-40.49
							46.48	1036	1005.34	988.442	30.66
							46.5	1023	1004.11	987.32	18.89
							46.52	990	1002.79	986.2	-12.79
							46.54	975	1001.4	985.083	-26.4
							46.56	1033	999.934	983.967	33.066
							46.58	977	998.408	982.854	-21.408
							46.6	954	996.827	981.743	-42.827
							46.62	975	995.202	980.634	-20.202
							46.64	958	993.541	979.528	-35.541
							46.66	993	991.854	978.424	1.146
							46.68	974	990.15	977.322	-16.15
							46.7	938	988.44	976.223	-50.44
							46.72	998	986.733	975.126	11.267
							46.74	953	985.035	974.031	-32.035
							46.76	990	983.356	972.938	6.644
							46.78	1010	981.702	971.848	28.298
							46.8	986	980.078	970.761	5.922
							46.82	1004	978.489	969.676	25.511
							46.84	1020	976.939	968.593	43.061
							46.86	1004	975.431	967.512	28.569
							46.88	975	973.967	966.435	1.033
							46.9	986	972.548	965.359	13.452
							46.92	971	971.175	964.286	-0.175
							46.94	936	969.849	963.216	-33.849
							46.96	983	968.568	962.148	14.432
							46.98	928	967.334	961.082	-39.334
							47	935	966.145	960.019	-31.145
							47.02	992	965.003	958.959	26.997
							47.04	1006	963.908	957.901	42.092
							47.06	955	962.862	956.846	-7.862
							47.08	934	961.867	955.793	-27.867
							47.1	950	960.928	954.743	-10.928
							47.12	973	960.051	953.696	12.949
							47.14	958	959.244	952.651	-1.244
							47.16	980	958.52	951.608	21.48
							47.18	1000	957.892	950.569	42.108
							47.2	980	957.381	949.531	22.619
							47.22	968	957.009	948.497	10.991
							47.24	993	956.806	947.465	36.194
							47.26	961	956.807	946.436	4.193
							47.28	974	957.055	945.409	16.945
							47.3	937	957.601	944.385	-20.601
							47.32	1045	958.504	943.364	86.496
							47.34	1015	959.832	942.345	55.168
							47.36	1000	961.664	941.329	38.336
							47.38	941	964.088	940.315	-23.088
							47.4	1000	967.203	939.305	32.797
							47.42	966	971.118	938.296	-5.118
							47.44	985	975.952	937.291	9.048
							47.46	996	981.83	936.288	14.17
							47.48	1034	988.886	935.288	45.114
							47.5	1017	997.255	934.291	19.745
							47.52	1025	1007.08	933.296	17.92
							47.54	1061	1018.49	932.304	42.51
							47.56	1028	1031.61	931.314	-3.61
							47.58	1088	1046.57	930.328	41.43
							47.6	1088	1063.46	929.343	24.54
							47.62	1065	1082.37	928.362	-17.37
							47.64	1086	1103.34	927.383	-17.34
							47.66	1118	1126.39	926.407	-8.39
							47.68	1090	1151.51	925.434	-61.51
							47.7	1184	1178.62	924.463	5.38
							47.72	1213	1207.6	923.495	5.4
							47.74	1236	1238.31	922.529	-2.31
							47.76	1184	1270.51	921.567	-86.51
							47.78	1322	1303.93	920.606	18.07
							47.8	1337	1338.26	919.649	-1.26
							47.82	1368	1373.1	918.694	-5.1
							47.84	1432	1408.04	917.742	23.96
							47.86	1427	1442.63	916.792	-15.63
							47.88	1518	1476.36	915.846	41.64
							47.9	1561	1508.71	914.901	52.29
							47.92	1570	1539.17	913.96	30.83
							47.94	1574	1567.21	913.021	6.79
							47.96	1672	1592.33	912.084	79.67
							47.98	1720	1614.04	911.15	105.96
							48	1732	1631.94	910.219	100.06
							48.02	1672	1645.65	909.291	26.35
							48.04	1693	1654.9	908.365	38.1
							48.06	1755	1659.49	907.441	95.51
							48.08	1736	1659.32	906.52	76.68
							48.1	1694	1654.38	905.602	39.62
							48.12	1675	1644.76	904.686	30.24
							48.14	1760	1630.66	903.773	129.34
							48.16	1596	1612.32	902.863	-16.32
							48.18	1551	1590.09	901.954	-39.09
							48.2	1491	1564.37	901.049	-73.37
							48.22	1482	1535.61	900.146	-53.61
							48.24	1488	1504.3	899.245	-16.3
							48.26	1484	1470.94	898.347	13.06
							48.28	1399	1436.06	897.452	-37.06
							48.3	1362	1400.16	896.559	-38.16
							48.32	1401	1363.74	895.669	37.26
							48.34	1295	1327.26	894.78	-32.26
							48.36	1349	1291.15	893.895	57.85
							48.38	1270	1255.8	893.012	14.2
							48.4	1196	1221.54	892.131	-25.54
							48.42	1234	1188.67	891.253	45.33
							48.44	1226	1157.4	890.377	68.6
							48.46	1090	1127.93	889.504	-37.93
							48.48	1142	1100.38	888.633	41.62
							48.5	1073	1074.84	887.764	-1.84
							48.52	1056	1051.34	886.898	4.66
							48.54	1022	1029.87	886.034	-7.87
							48.56	1067	1010.41	885.172	56.59
							48.58	1017	992.877	884.313	24.123
							48.6	1050	977.194	883.456	72.806
							48.62	1036	963.249	882.602	72.751
							48.64	1023	950.922	881.75	72.078
							48.66	1005	940.084	880.9	64.916
							48.68	982	930.603	880.052	51.397
							48.7	970	922.344	879.207	47.656
							48.72	1019	915.178	878.364	103.822
							48.74	931	908.978	877.523	22.022
							48.76	968	903.625	876.684	64.375
							48.78	946	899.01	875.848	46.99
							48.8	943	895.031	875.014	47.969
							48.82	963	891.596	874.182	71.404
							48.84	934	888.624	873.352	45.376
							48.86	928	886.041	872.525	41.959
							48.88	947	883.785	871.699	63.215
							48.9	924	881.801	870.876	42.199
							48.92	910	880.042	870.055	29.958
							48.94	940	878.468	869.236	61.532
							48.96	900	877.046	868.419	22.954
							48.98	910	875.749	867.605	34.251
							49	867	874.554	866.792	-7.554
							49.02	959	873.442	865.982	85.558
							49.04	923	872.399	865.173	50.601
							49.06	893	871.413	864.367	21.587
							49.08	908	870.476	863.562	37.524
							49.1	938	869.582	862.76	68.418
							49.12	865	868.726	861.96	-3.726
							49.14	939	867.907	861.161	71.093
							49.16	900	867.124	860.365	32.876
							49.18	968	866.38	859.571	101.62
							49.2	894	865.676	858.778	28.324
							49.22	914	865.02	857.988	48.98
							49.24	880	864.419	857.199	15.581
							49.26	873	863.883	856.413	9.117
							49.28	901	863.427	855.628	37.573
							49.3	905	863.066	854.845	41.934
							49.32	937	862.821	854.065	74.179
							49.34	867	862.718	853.286	4.282
							49.36	881	862.786	852.509	18.214
							49.38	917	863.061	851.733	53.939
							49.4	925	863.585	850.96	61.415
							49.42	884	864.404	850.188	19.596
							49.44	916	865.575	849.419	50.425
							49.46	866	867.161	848.651	-1.161
							49.48	940	869.23	847.885	70.77
							49.5	902	871.86	847.12	30.14
							49.52	906	875.135	846.358	30.865
							49.54	974	879.147	845.597	94.853
							49.56	900	883.99	844.838	16.01
							49.58	894	889.765	844.08	4.235
							49.6	945	896.572	843.325	48.428
							49.62	916	904.514	842.571	11.486
							49.64	937	913.688	841.819	23.312
							49.66	945	924.184	841.068	20.816
							49.68	968	936.085	840.32	31.915
							49.7	968	949.458	839.572	18.542
							49.72	947	964.351	838.827	-17.351
							49.74	977	980.792	838.083	-3.792
							49.76	1016	998.781	837.341	17.219
							49.78	976	1018.29	836.601	-42.29
							49.8	1062	1039.25	835.862	22.75
							49.82	1039	1061.58	835.124	-22.58
							49.84	1048	1085.12	834.389	-37.12
							49.86	1076	1109.71	833.655	-33.71
							49.88	1079	1135.12	832.922	-56.12
							49.9	1130	1161.11	832.191	-31.11
							49.92	1136	1187.39	831.462	-51.39
							49.94	1155	1213.63	830.734	-58.63
[truncated: 1,503 more rows]

## Sheet: Figure 1e
Figure 1e	Rietveld refinements of Na0.7La0.7Zr0.3Cl4-HM
							2 theta	Test value	Calculated value	Background	Error	Na0.7La0.7Zr0.3Cl4
						Na0.7La0.7Zr0.3Cl4 Rietveld refinements	10	4246	4206.03	4205.62	39.97	13.384
							10.02	4161	4209	4208.58	-48	23.381
							10.04	4169	4213.17	4212.75	-44.17	24.412
							10.06	4159	4218.49	4218.06	-59.49	27.083
							10.08	4234	4224.88	4224.45	9.12	31.187
							10.1	4118	4232.29	4231.86	-114.29	34.116
							10.12	4230	4240.66	4240.22	-10.66	36.137
							10.14	4327	4249.94	4249.5	77.06	36.137
							10.16	4285	4260.06	4259.61	24.94	41.202
							10.18	4335	4270.98	4270.53	64.02	41.343
							10.2	4377	4282.64	4282.18	94.36	41.834
							10.22	4257	4294.99	4294.53	-37.99	41.834
							10.24	4394	4307.98	4307.51	86.02	43.685
							10.26	4409	4321.57	4321.1	87.43	46.383
							10.28	4306	4335.7	4335.23	-29.7	47.971
							10.3	4377	4350.34	4349.86	26.66	48.095
							10.32	4382	4365.45	4364.96	16.55	50.068
							10.34	4394	4380.97	4380.47	13.03	50.068
							10.36	4388	4396.87	4396.37	-8.87	50.189
							10.38	4531	4413.11	4412.6	117.89	52.633
							10.4	4466	4429.65	4429.14	36.35	54.6
							10.42	4396	4446.46	4445.94	-50.46	54.6
							10.44	4359	4463.5	4462.98	-104.5	56.017
							10.46	4488	4480.74	4480.21	7.26	56.128
							10.48	4439	4498.14	4497.61	-59.14	56.128
							10.5	4531	4515.68	4515.14	15.32	59.865
							10.52	4658	4533.33	4532.78	124.67	60.241
							10.54	4612	4551.05	4550.49	60.95	61.574
							10.56	4492	4568.82	4568.26	-76.82	61.574
							10.58	4500	4586.61	4586.04	-86.61	65.12
							10.6	4498	4604.39	4603.82	-106.39	65.12
							10.62	4574	4622.15	4621.57	-48.15	65.222
							10.64	4673	4639.86	4639.27	33.14	65.581
							10.66	4670	4657.5	4656.9	12.5	65.581
							10.68	4660	4675.04	4674.44	-15.04	65.784
							10.7	4601	4692.47	4691.86	-91.47	66.954
							10.72	4751	4709.76	4709.14	41.24	66.954
							10.74	4747	4726.9	4726.28	20.1	69.015
							10.76	4565	4743.88	4743.24	-178.88	69.015
							10.78	4898	4760.67	4760.02	137.33	69.213
							10.8	4792	4777.26	4776.6	14.74	70.898
							10.82	4802	4793.63	4792.97	8.37	71.931
							10.84	4795	4809.77	4809.1	-14.77	72.029
							10.86	4785	4825.67	4824.99	-40.67	75.233
							10.88	4740	4841.32	4840.63	-101.32	75.666
							10.9	4784	4856.7	4856	-72.7	75.857
							10.92	4781	4871.8	4871.09	-90.8	75.857
							10.94	4856	4886.61	4885.89	-30.61	76.865
							10.96	4874	4901.13	4900.4	-27.13	76.865
							10.98	4937	4915.34	4914.6	21.66	76.96
							11	4985	4929.24	4928.49	55.76	76.96
							11.02	5024	4942.82	4942.06	81.18	78.718
							11.04	5044	4956.07	4955.29	87.93	78.775
							11.06	4913	4968.98	4968.2	-55.98	80.23
							11.08	4962	4981.56	4980.76	-19.56	80.23
							11.1	5018	4993.79	4992.98	24.21	80.694
							11.12	5036	5005.67	5004.85	30.33	80.694
							11.14	5103	5017.2	5016.36	85.8	81.923
							11.16	4955	5028.37	5027.52	-73.37	81.923
							11.18	5031	5039.18	5038.32	-8.18	83.747
							11.2	5038	5049.63	5048.75	-11.63	85.347
							11.22	5139	5059.71	5058.82	79.29	85.347
							11.24	5097	5069.43	5068.52	27.57	85.508
							11.26	5078	5078.78	5077.86	-0.78	85.508
							11.28	5052	5087.76	5086.82	-35.76	86.645
							11.3	5177	5096.37	5095.42	80.63	89.591
							11.32	5105	5104.61	5103.64	0.39	89.832
							11.34	5082	5112.48	5111.5	-30.48
							11.36	5163	5119.99	5118.99	43.01
							11.38	5093	5127.12	5126.11	-34.12
							11.4	5044	5133.89	5132.86	-89.89
							11.42	5066	5140.3	5139.24	-74.3
							11.44	5224	5146.34	5145.27	77.66
							11.46	5235	5152.02	5150.93	82.98
							11.48	5116	5157.35	5156.23	-41.35
							11.5	5329	5162.32	5161.18	166.68
							11.52	5218	5166.93	5165.77	51.07
							11.54	5120	5171.2	5170.02	-51.2
							11.56	5190	5175.12	5173.91	14.88
							11.58	5008	5178.7	5177.46	-170.7
							11.6	5190	5181.93	5180.68	8.07
							11.62	5130	5184.84	5183.55	-54.84
							11.64	5202	5187.41	5186.1	14.59
							11.66	5220	5189.65	5188.31	30.35
							11.68	5216	5191.57	5190.21	24.43
							11.7	5339	5193.18	5191.78	145.82
							11.72	5299	5194.47	5193.04	104.53
							11.74	5278	5195.45	5194	82.55
							11.76	5218	5196.13	5194.65	21.87
							11.78	5237	5196.52	5195	40.48
							11.8	5124	5196.61	5195.05	-72.61
							11.82	5166	5196.41	5194.82	-30.41
							11.84	5163	5195.93	5194.3	-32.93
							11.86	5299	5195.18	5193.51	103.82
							11.88	5261	5194.15	5192.44	66.85
							11.9	5187	5192.86	5191.11	-5.86
							11.92	5194	5191.31	5189.52	2.69
							11.94	5272	5189.51	5187.67	82.49
							11.96	5190	5187.46	5185.57	2.54
							11.98	5202	5185.17	5183.23	16.83
							12	5081	5182.64	5180.66	-101.64
							12.02	5146	5179.89	5177.85	-33.89
							12.04	5159	5176.91	5174.82	-17.91
							12.06	5212	5173.71	5171.56	38.29
							12.08	5201	5170.31	5168.1	30.69
							12.1	5271	5166.7	5164.42	104.3
							12.12	5117	5162.89	5160.55	-45.89
							12.14	5197	5158.88	5156.48	38.12
							12.16	5183	5154.7	5152.22	28.3
							12.18	5055	5150.33	5147.77	-95.33
							12.2	5139	5145.79	5143.15	-6.79
							12.22	5184	5141.08	5138.36	42.92
							12.24	5159	5136.21	5133.41	22.79
							12.26	5099	5131.18	5128.29	-32.18
							12.28	5135	5126.01	5123.02	8.99
							12.3	5052	5120.7	5117.61	-68.7
							12.32	5028	5115.25	5112.06	-87.25
							12.34	5075	5109.67	5106.37	-34.67
							12.36	5127	5103.97	5100.55	23.03
							12.38	5034	5098.15	5094.6	-64.15
							12.4	5024	5092.22	5088.55	-68.22
							12.42	5137	5086.19	5082.37	50.81
							12.44	5114	5080.06	5076.1	33.94
							12.46	4982	5073.84	5069.72	-91.84
							12.48	4968	5067.53	5063.25	-99.53
							12.5	5046	5061.15	5056.69	-15.15
							12.52	5148	5054.71	5050.05	93.29
							12.54	5090	5048.2	5043.33	41.8
							12.56	5005	5041.64	5036.54	-36.64
							12.58	4995	5035.05	5029.68	-40.05
							12.6	5040	5028.43	5022.76	11.57
							12.62	5046	5021.81	5015.79	24.19
							12.64	5016	5015.21	5008.76	0.79
							12.66	4997	5008.66	5001.69	-11.66
							12.68	4912	5002.21	4994.58	-90.21
							12.7	4992	4995.91	4987.44	-3.91
							12.72	4953	4989.85	4980.26	-36.85
							12.74	5027	4984.13	4973.06	42.87
							12.76	4943	4978.88	4965.84	-35.88
							12.78	5037	4974.28	4958.61	62.72
							12.8	5038	4970.57	4951.36	67.43
							12.82	4944	4968.04	4944.11	-24.04
							12.84	5060	4967.06	4936.86	92.94
							12.86	5018	4968.07	4929.61	49.93
							12.88	5095	4971.62	4922.37	123.38
							12.9	5165	4978.36	4915.14	186.64
							12.92	5121	4989.05	4907.93	131.95
							12.94	5035	5004.52	4900.73	30.48
							12.96	5063	5025.73	4893.57	37.27
							12.98	5169	5053.69	4886.43	115.31
							13	5265	5089.47	4879.33	175.53
							13.02	5219	5134.12	4872.27	84.88
							13.04	5175	5188.66	4865.25	-13.66
							13.06	5245	5253.97	4858.27	-8.97
							13.08	5375	5330.78	4851.34	44.22
							13.1	5396	5419.5	4844.47	-23.5
							13.12	5553	5520.25	4837.65	32.75
							13.14	5476	5632.7	4830.89	-156.7
							13.16	5744	5756.02	4824.2	-12.02
							13.18	5746	5888.89	4817.57	-142.89
							13.2	5955	6029.4	4811.02	-74.4
							13.22	6042	6175.1	4804.53	-133.1
							13.24	6015	6323.02	4798.13	-308.02
							13.26	6321	6469.77	4791.81	-148.77
							13.28	6296	6611.59	4785.57	-315.59
							13.3	6584	6744.52	4779.41	-160.52
							13.32	6665	6864.57	4773.35	-199.57
							13.34	6933	6967.87	4767.38	-34.87
							13.36	7036	7050.88	4761.5	-14.88
							13.38	7080	7110.6	4755.72	-30.6
							13.4	7141	7144.73	4750.04	-3.73
							13.42	7096	7151.83	4744.47	-55.83
							13.44	7152	7131.46	4739	20.54
							13.46	7088	7084.17	4733.63	3.83
							13.48	6927	7011.45	4728.38	-84.45
							13.5	6838	6915.68	4723.24	-77.68
							13.52	6611	6799.92	4718.22	-188.92
							13.54	6482	6667.75	4713.31	-185.75
							13.56	6499	6523.05	4708.53	-24.05
							13.58	6178	6369.82	4703.86	-191.82
							13.6	5933	6212.02	4699.32	-279.02
							13.62	5778	6053.37	4694.9	-275.37
							13.64	5758	5897.25	4690.61	-139.25
							13.66	5669	5746.58	4686.45	-77.58
							13.68	5467	5603.79	4682.42	-136.79
							13.7	5453	5470.72	4678.52	-17.72
							13.72	5478	5348.68	4674.76	129.32
							13.74	5106	5238.44	4671.13	-132.44
							13.76	5072	5140.31	4667.63	-68.31
							13.78	5113	5054.15	4664.28	58.85
							13.8	5066	4979.51	4661.06	86.49
							13.82	4941	4915.68	4657.98	25.32
							13.84	4820	4861.75	4655.05	-41.75
							13.86	4905	4816.71	4652.26	88.29
							13.88	4834	4779.52	4649.61	54.48
							13.9	4902	4749.1	4647.11	152.9
							13.92	4837	4724.47	4644.75	112.53
							13.94	4822	4704.68	4642.54	117.32
							13.96	4846	4688.91	4640.48	157.09
							13.98	4648	4676.4	4638.56	-28.4
							14	4838	4666.53	4636.8	171.47
							14.02	4832	4658.77	4635.18	173.23
							14.04	4798	4652.68	4633.71	145.32
							14.06	4648	4647.9	4632.39	0.1
							14.08	4715	4644.14	4631.23	70.86
							14.1	4717	4641.2	4630.21	75.8
							14.12	4699	4638.89	4629.35	60.11
							14.14	4595	4637.08	4628.64	-42.08
							14.16	4609	4635.69	4628.08	-26.69
							14.18	4732	4634.63	4627.68	97.37
							14.2	4680	4633.87	4627.42	46.13
							14.22	4834	4633.35	4627.32	200.65
							14.24	4666	4633.05	4627.37	32.95
							14.26	4552	4632.95	4627.57	-80.95
							14.28	4665	4633.05	4627.93	31.95
							14.3	4674	4633.32	4628.44	40.68
							14.32	4688	4633.77	4629.09	54.23
							14.34	4627	4634.39	4629.91	-7.39
							14.36	4637	4635.18	4630.87	1.82
							14.38	4725	4636.13	4631.98	88.87
							14.4	4689	4637.23	4633.24	51.77
							14.42	4631	4638.5	4634.66	-7.5
							14.44	4703	4639.93	4636.22	63.07
							14.46	4739	4641.51	4637.93	97.49
							14.48	4734	4643.25	4639.79	90.75
							14.5	4685	4645.14	4641.8	39.86
							14.52	4622	4647.19	4643.95	-25.19
							14.54	4715	4649.38	4646.25	65.62
							14.56	4568	4651.73	4648.7	-83.73
							14.58	4812	4654.23	4651.29	157.77
							14.6	4695	4656.87	4654.03	38.13
							14.62	4583	4659.66	4656.9	-76.66
							14.64	4688	4662.6	4659.92	25.4
							14.66	4835	4665.68	4663.08	169.32
							14.68	4751	4668.91	4666.38	82.09
							14.7	4740	4672.27	4669.82	67.73
							14.72	4661	4675.78	4673.39	-14.78
							14.74	4525	4679.43	4677.1	-154.43
							14.76	4746	4683.21	4680.95	62.79
							14.78	4741	4687.13	4684.93	53.87
							14.8	4831	4691.19	4689.04	139.81
							14.82	4823	4695.38	4693.28	127.62
							14.84	4718	4699.7	4697.65	18.3
							14.86	4657	4704.15	4702.15	-47.15
							14.88	4709	4708.73	4706.78	0.27
							14.9	4749	4713.44	4711.53	35.56
							14.92	4733	4718.27	4716.41	14.73
							14.94	4722	4723.22	4721.41	-1.22
							14.96	4797	4728.3	4726.53	68.7
							14.98	4635	4733.5	4731.77	-98.5
							15	4817	4738.82	4737.12	78.18
							15.02	4637	4744.26	4742.59	-107.26
							15.04	4808	4749.81	4748.18	58.19
							15.06	4772	4755.47	4753.88	16.53
							15.08	4754	4761.24	4759.68	-7.24
							15.1	4728	4767.13	4765.6	-39.13
							15.12	4824	4773.12	4771.62	50.88
							15.14	4822	4779.22	4777.75	42.78
							15.16	4759	4785.42	4783.98	-26.42
							15.18	4654	4791.73	4790.31	-137.73
							15.2	4909	4798.13	4796.74	110.87
							15.22	4686	4804.64	4803.27	-118.64
							15.24	4824	4811.24	4809.89	12.76
							15.26	4776	4817.93	4816.61	-41.93
							15.28	4778	4824.72	4823.42	-46.72
							15.3	4961	4831.59	4830.31	129.41
							15.32	4872	4838.55	4837.3	33.45
							15.34	4899	4845.6	4844.36	53.4
							15.36	4932	4852.73	4851.51	79.27
							15.38	4824	4859.94	4858.74	-35.94
							15.4	4887	4867.24	4866.05	19.76
							15.42	4901	4874.6	4873.44	26.4
							15.44	4904	4882.04	4880.9	21.96
							15.46	4732	4889.56	4888.43	-157.56
							15.48	4856	4897.14	4896.03	-41.14
							15.5	4876	4904.79	4903.69	-28.79
							15.52	4829	4912.51	4911.43	-83.51
							15.54	4973	4920.28	4919.22	52.72
							15.56	4806	4928.12	4927.07	-122.12
							15.58	4939	4936.02	4934.99	2.98
							15.6	5033	4943.98	4942.96	89.02
							15.62	4915	4951.98	4950.98	-36.98
							15.64	4877	4960.04	4959.05	-83.04
							15.66	5025	4968.15	4967.17	56.85
							15.68	4937	4976.31	4975.34	-39.31
							15.7	4938	4984.52	4983.55	-46.52
							15.72	5036	4992.76	4991.8	43.24
							15.74	4929	5001.04	5000.09	-72.04
							15.76	4858	5009.35	5008.42	-151.35
							15.78	5058	5017.71	5016.78	40.29
							15.8	4995	5026.09	5025.18	-31.09
							15.82	4950	5034.51	5033.6	-84.51
							15.84	5098	5042.95	5042.05	55.05
							15.86	5009	5051.41	5050.52	-42.41
							15.88	4959	5059.9	5059.02	-100.9
							15.9	5003	5068.41	5067.54	-65.41
							15.92	5216	5076.93	5076.07	139.07
							15.94	5124	5085.47	5084.62	38.53
							15.96	5077	5094.02	5093.18	-17.02
							15.98	5107	5102.58	5101.75	4.42
							16	5077	5111.15	5110.32	-34.15
							16.02	4999	5119.73	5118.91	-120.73
							16.04	5169	5128.31	5127.49	40.69
							16.06	5094	5136.88	5136.08	-42.88
							16.08	5158	5145.46	5144.66	12.54
							16.1	5160	5154.03	5153.24	5.97
							16.12	4990	5162.59	5161.81	-172.59
							16.14	5108	5171.15	5170.37	-63.15
							16.16	5122	5179.69	5178.92	-57.69
							16.18	5090	5188.22	5187.45	-98.22
							16.2	5156	5196.73	5195.97	-40.73
							16.22	5328	5205.22	5204.47	122.78
							16.24	5154	5213.69	5212.95	-59.69
							16.26	5194	5222.14	5221.4	-28.14
							16.28	5164	5230.56	5229.83	-66.56
							16.3	5327	5238.96	5238.22	88.04
							16.32	5252	5247.32	5246.59	4.68
							16.34	5137	5255.65	5254.93	-118.65
							16.36	5298	5263.94	5263.22	34.06
							16.38	5351	5272.19	5271.48	78.81
							16.4	5280	5280.41	5279.7	-0.41
							16.42	5288	5288.58	5287.88	-0.58
							16.44	5246	5296.71	5296.01	-50.71
							16.46	5291	5304.79	5304.1	-13.79
							16.48	5348	5312.82	5312.13	35.18
							16.5	5323	5320.8	5320.12	2.2
							16.52	5348	5328.73	5328.05	19.27
							16.54	5360	5336.6	5335.93	23.4
							16.56	5342	5344.41	5343.74	-2.41
							16.58	5366	5352.17	5351.5	13.83
							16.6	5451	5359.86	5359.2	91.14
							16.62	5299	5367.49	5366.83	-68.49
							16.64	5351	5375.05	5374.39	-24.05
							16.66	5408	5382.54	5381.88	25.46
							16.68	5374	5389.96	5389.31	-15.96
							16.7	5414	5397.31	5396.66	16.69
							16.72	5306	5404.58	5403.94	-98.58
							16.74	5355	5411.78	5411.14	-56.78
							16.76	5395	5418.9	5418.26	-23.9
							16.78	5366	5425.94	5425.3	-59.94
							16.8	5355	5432.9	5432.26	-77.9
							16.82	5409	5439.77	5439.14	-30.77
							16.84	5378	5446.56	5445.93	-68.56
							16.86	5397	5453.26	5452.63	-56.26
							16.88	5610	5459.86	5459.24	150.14
							16.9	5446	5466.38	5465.76	-20.38
							16.92	5348	5472.81	5472.19	-124.81
							16.94	5496	5479.13	5478.52	16.87
							16.96	5506	5485.37	5484.75	20.63
							16.98	5436	5491.5	5490.89	-55.5
							17	5604	5497.54	5496.92	106.46
							17.02	5497	5503.47	5502.86	-6.47
							17.04	5405	5509.3	5508.69	-104.3
							17.06	5425	5515.02	5514.41	-90.02
							17.08	5416	5520.64	5520.03	-104.64
							17.1	5462	5526.15	5525.54	-64.15
							17.12	5588	5531.55	5530.95	56.45
							17.14	5435	5536.84	5536.24	-101.84
							17.16	5528	5542.01	5541.41	-14.01
							17.18	5585	5547.08	5546.48	37.92
							17.2	5599	5552.02	5551.43	46.98
							17.22	5520	5556.86	5556.26	-36.86
							17.24	5628	5561.57	5560.98	66.43
							17.26	5528	5566.16	5565.57	-38.16
							17.28	5493	5570.64	5570.05	-77.64
							17.3	5541	5574.99	5574.4	-33.99
							17.32	5425	5579.22	5578.64	-154.22
							17.34	5421	5583.33	5582.74	-162.33
							17.36	5578	5587.31	5586.73	-9.31
							17.38	5639	5591.17	5590.58	47.83
							17.4	5549	5594.9	5594.31	-45.9
							17.42	5609	5598.5	5597.92	10.5
							17.44	5715	5601.97	5601.39	113.03
							17.46	5496	5605.31	5604.73	-109.31
							17.48	5670	5608.52	5607.94	61.48
							17.5	5657	5611.6	5611.02	45.4
							17.52	5505	5614.55	5613.97	-109.55
							17.54	5570	5617.37	5616.79	-47.37
							17.56	5694	5620.04	5619.47	73.96
							17.58	5611	5622.59	5622.01	-11.59
							17.6	5598	5625	5624.42	-27
							17.62	5519	5627.27	5626.69	-108.27
							17.64	5589	5629.41	5628.83	-40.41
							17.66	5602	5631.4	5630.83	-29.4
							17.68	5632	5633.26	5632.69	-1.26
							17.7	5622	5634.98	5634.41	-12.98
							17.72	5523	5636.57	5635.99	-113.57
							17.74	5687	5638.01	5637.43	48.99
							17.76	5594	5639.31	5638.73	-45.31
							17.78	5634	5640.47	5639.9	-6.47
							17.8	5585	5641.49	5640.92	-56.49
							17.82	5657	5642.37	5641.79	14.63
							17.84	5590	5643.11	5642.53	-53.11
							17.86	5727	5643.7	5643.13	83.3
							17.88	5683	5644.16	5643.58	38.84
							17.9	5680	5644.47	5643.89	35.53
							17.92	5596	5644.63	5644.06	-48.63
							17.94	5689	5644.66	5644.08	44.34
							17.96	5666	5644.54	5643.96	21.46
							17.98	5796	5644.28	5643.7	151.72
							18	5594	5643.88	5643.3	-49.88
							18.02	5637	5643.33	5642.75	-6.33
							18.04	5571	5642.64	5642.06	-71.64
							18.06	5593	5641.81	5641.23	-48.81
							18.08	5671	5640.83	5640.25	30.17
							18.1	5765	5639.72	5639.14	125.28
							18.12	5546	5638.46	5637.87	-92.46
							18.14	5745	5637.05	5636.47	107.95
							18.16	5626	5635.51	5634.92	-9.51
							18.18	5595	5633.82	5633.24	-38.82
							18.2	5702	5631.99	5631.41	70.01
							18.22	5695	5630.02	5629.44	64.98
							18.24	5721	5627.91	5627.32	93.09
							18.26	5729	5625.66	5625.07	103.34
							18.28	5646	5623.26	5622.68	22.74
							18.3	5773	5620.73	5620.14	152.27
							18.32	5650	5618.06	5617.47	31.94
							18.34	5716	5615.25	5614.66	100.75
							18.36	5595	5612.3	5611.71	-17.3
							18.38	5568	5609.21	5608.62	-41.21
							18.4	5704	5605.99	5605.39	98.01
							18.42	5691	5602.63	5602.03	88.37
							18.44	5653	5599.13	5598.53	53.87
							18.46	5719	5595.5	5594.9	123.5
							18.48	5640	5591.73	5591.13	48.27
							18.5	5652	5587.83	5587.23	64.17
							18.52	5605	5583.79	5583.19	21.21
							18.54	5711	5579.62	5579.02	131.38
							18.56	5592	5575.32	5574.72	16.68
							18.58	5357	5570.89	5570.29	-213.89
							18.6	5613	5566.33	5565.72	46.67
							18.62	5520	5561.64	5561.03	-41.64
							18.64	5520	5556.82	5556.21	-36.82
							18.66	5615	5551.88	5551.26	63.12
							18.68	5589	5546.8	5546.19	42.2
							18.7	5534	5541.6	5540.99	-7.6
							18.72	5637	5536.28	5535.66	100.72
							18.74	5668	5530.83	5530.21	137.17
							18.76	5572	5525.26	5524.64	46.74
							18.78	5660	5519.57	5518.95	140.43
							18.8	5511	5513.76	5513.13	-2.76
							18.82	5530	5507.83	5507.2	22.17
							18.84	5487	5501.78	5501.15	-14.78
							18.86	5669	5495.61	5494.98	173.39
							18.88	5616	5489.33	5488.69	126.67
							18.9	5595	5482.93	5482.29	112.07
							18.92	5522	5476.42	5475.78	45.58
							18.94	5481	5469.8	5469.15	11.2
							18.96	5577	5463.06	5462.42	113.94
							18.98	5430	5456.22	5455.57	-26.22
							19	5568	5449.26	5448.61	118.74
							19.02	5458	5442.2	5441.55	15.8
							19.04	5582	5435.03	5434.38	146.97
							19.06	5579	5427.76	5427.1	151.24
							19.08	5525	5420.38	5419.73	104.62
							19.1	5346	5412.91	5412.24	-66.91
							19.12	5538	5405.33	5404.66	132.67
							19.14	5492	5397.65	5396.98	94.35
							19.16	5487	5389.87	5389.2	97.13
							19.18	5401	5382	5381.33	19
							19.2	5331	5374.03	5373.36	-43.03
							19.22	5460	5365.97	5365.29	94.03
							19.24	5458	5357.81	5357.13	100.19
							19.26	5279	5349.57	5348.88	-70.57
							19.28	5420	5341.23	5340.55	78.77
							19.3	5280	5332.81	5332.12	-52.81
							19.32	5426	5324.3	5323.61	101.7
							19.34	5387	5315.71	5315.01	71.29
							19.36	5385	5307.03	5306.33	77.97
							19.38	5271	5298.27	5297.56	-27.27
							19.4	5428	5289.43	5288.72	138.57
							19.42	5325	5280.51	5279.8	44.49
							19.44	5296	5271.51	5270.8	24.49
							19.46	5316	5262.44	5261.72	53.56
							19.48	5261	5253.29	5252.57	7.71
							19.5	5283	5244.07	5243.35	38.93
							19.52	5335	5234.78	5234.05	100.22
							19.54	5116	5225.42	5224.69	-109.42
							19.56	5241	5216	5215.26	25
							19.58	5077	5206.5	5205.76	-129.5
							19.6	5274	5196.94	5196.19	77.06
							19.62	5327	5187.32	5186.57	139.68
							19.64	5237	5177.63	5176.88	59.37
							19.66	5319	5167.89	5167.13	151.11
							19.68	5283	5158.09	5157.32	124.91
							19.7	5154	5148.23	5147.46	5.77
							19.72	5090	5138.31	5137.54	-48.31
							19.74	5141	5128.34	5127.56	12.66
							19.76	5060	5118.32	5117.54	-58.32
							19.78	5038	5108.25	5107.46	-70.25
							19.8	5181	5098.13	5097.34	82.87
							19.82	5151	5087.96	5087.16	63.04
							19.84	5152	5077.75	5076.94	74.25
							19.86	5119	5067.49	5066.68	51.51
							19.88	5056	5057.19	5056.38	-1.19
							19.9	4953	5046.85	5046.03	-93.85
							19.92	5086	5036.47	5035.65	49.53
							19.94	4995	5026.06	5025.22	-31.06
							19.96	4995	5015.6	5014.76	-20.6
							19.98	5068	5005.12	5004.27	62.88
							20	4891	4994.6	4993.74	-103.6
							20.02	5023	4984.04	4983.19	38.96
							20.04	4838	4973.46	4972.6	-135.46
							20.06	5035	4962.85	4961.98	72.15
							20.08	5002	4952.21	4951.34	49.79
							20.1	4879	4941.55	4940.67	-62.55
							20.12	4998	4930.87	4929.98	67.13
							20.14	4902	4920.16	4919.26	-18.16
							20.16	5003	4909.43	4908.53	93.57
							20.18	4915	4898.68	4897.77	16.32
							20.2	4655	4887.92	4887	-232.92
							20.22	4784	4877.14	4876.22	-93.14
							20.24	4760	4866.34	4865.41	-106.34
							20.26	4948	4855.54	4854.6	92.46
							20.28	4926	4844.72	4843.77	81.28
							20.3	4809	4833.89	4832.94	-24.89
							20.32	4998	4823.05	4822.09	174.95
							20.34	4702	4812.21	4811.24	-110.21
							20.36	4801	4801.36	4800.38	-0.36
							20.38	4761	4790.5	4789.52	-29.5
							20.4	4792	4779.64	4778.65	12.36
							20.42	4779	4768.79	4767.78	10.21
							20.44	4687	4757.93	4756.92	-70.93
							20.46	4576	4747.07	4746.05	-171.07
							20.48	4750	4736.22	4735.19	13.78
							20.5	4751	4725.37	4724.33	25.63
							20.52	4679	4714.52	4713.48	-35.52
							20.54	4644	4703.68	4702.63	-59.68
							20.56	4528	4692.85	4691.79	-164.85
							20.58	4605	4682.03	4680.96	-77.03
							20.6	4597	4671.23	4670.14	-74.23
							20.62	4569	4660.43	4659.33	-91.43
							20.64	4595	4649.64	4648.54	-54.64
							20.66	4652	4638.88	4637.76	13.12
							20.68	4529	4628.12	4627	-99.12
							20.7	4528	4617.39	4616.25	-89.39
							20.72	4587	4606.67	4605.52	-19.67
							20.74	4622	4595.97	4594.81	26.03
							20.76	4615	4585.29	4584.12	29.71
							20.78	4567	4574.63	4573.45	-7.63
							20.8	4561	4564	4562.8	-3
							20.82	4525	4553.39	4552.18	-28.39
							20.84	4531	4542.81	4541.59	-11.81
							20.86	4290	4532.25	4531.01	-242.25
							20.88	4498	4521.72	4520.47	-23.72
							20.9	4432	4511.22	4509.95	-79.22
							20.92	4473	4500.74	4499.47	-27.74
							20.94	4481	4490.3	4489.01	-9.3
							20.96	4421	4479.89	4478.59	-58.89
							20.98	4492	4469.51	4468.19	22.49
							21	4427	4459.16	4457.83	-32.16
							21.02	4428	4448.85	4447.51	-20.85
							21.04	4451	4438.58	4437.22	12.42
							21.06	4510	4428.34	4426.96	81.66
							21.08	4336	4418.14	4416.74	-82.14
							21.1	4412	4407.97	4406.56	4.03
							21.12	4333	4397.85	4396.42	-64.85
							21.14	4359	4387.76	4386.31	-28.76
							21.16	4257	4377.72	4376.25	-120.72
							21.18	4448	4367.72	4366.23	80.28
							21.2	4364	4357.75	4356.25	6.25
							21.22	4251	4347.83	4346.31	-96.83
							21.24	4349	4337.96	4336.42	11.04
							21.26	4138	4328.13	4326.57	-190.13
							21.28	4473	4318.35	4316.76	154.65
							21.3	4328	4308.61	4307	19.39
							21.32	4276	4298.91	4297.28	-22.91
							21.34	4188	4289.27	4287.62	-101.27
							21.36	4229	4279.67	4278	-50.67
							21.38	4226	4270.12	4268.42	-44.12
							21.4	4191	4260.62	4258.9	-69.62
							21.42	4154	4251.17	4249.42	-97.17
							21.44	4226	4241.77	4240	-15.77
							21.46	4026	4232.42	4230.62	-206.42
							21.48	4117	4223.12	4221.3	-106.12
							21.5	4094	4213.87	4212.02	-119.87
							21.52	4127	4204.68	4202.8	-77.68
							21.54	4136	4195.54	4193.63	-59.54
							21.56	4131	4186.45	4184.51	-55.45
							21.58	4187	4177.42	4175.45	9.58
							21.6	4136	4168.44	4166.44	-32.44
							21.62	4133	4159.51	4157.48	-26.51
							21.64	4105	4150.64	4148.57	-45.64
							21.66	3977	4141.82	4139.72	-164.82
							21.68	4042	4133.06	4130.93	-91.06
							21.7	4119	4124.36	4122.19	-5.36
							21.72	4042	4115.71	4113.5	-73.71
							21.74	4056	4107.12	4104.87	-51.12
							21.76	4081	4098.59	4096.3	-17.59
							21.78	4028	4090.11	4087.78	-62.11
							21.8	4056	4081.69	4079.32	-25.69
							21.82	3970	4073.33	4070.92	-103.33
							21.84	4026	4065.03	4062.57	-39.03
							21.86	4052	4056.78	4054.27	-4.78
							21.88	3938	4048.59	4046.04	-110.59
							21.9	4027	4040.47	4037.86	-13.47
							21.92	4146	4032.4	4029.74	113.6
							21.94	3930	4024.39	4021.67	-94.39
							21.96	3878	4016.43	4013.67	-138.43
							21.98	4026	4008.54	4005.72	17.46
							22	3937	4000.71	3997.82	-63.71
							22.02	3967	3992.93	3989.99	-25.93
							22.04	3999	3985.22	3982.21	13.78
							22.06	3877	3977.56	3974.49	-100.56
							22.08	3835	3969.97	3966.82	-134.97
							22.1	3881	3962.43	3959.22	-81.43
							22.12	3908	3954.96	3951.67	-46.96
							22.14	3898	3947.54	3944.17	-49.54
							22.16	3951	3940.19	3936.74	10.81
							22.18	3886	3932.89	3929.35	-46.89
							22.2	3815	3925.65	3922.03	-110.65
							22.22	3796	3918.48	3914.76	-122.48
							22.24	3872	3911.36	3907.55	-39.36
							22.26	3937	3904.31	3900.4	32.69
							22.28	3855	3897.31	3893.3	-42.31
							22.3	3829	3890.37	3886.25	-61.37
							22.32	3796	3883.5	3879.26	-87.5
							22.34	3890	3876.69	3872.33	13.31
							22.36	3838	3869.93	3865.45	-31.93
							22.38	3764	3863.24	3858.63	-99.24
							22.4	3720	3856.61	3851.86	-136.61
							22.42	3767	3850.03	3845.14	-83.03
							22.44	3714	3843.52	3838.48	-129.52
							22.46	3816	3837.08	3831.87	-21.08
							22.48	3732	3830.69	3825.31	-98.69
							22.5	3809	3824.37	3818.8	-15.37
							22.52	3787	3818.11	3812.35	-31.11
							22.54	3742	3811.91	3805.95	-69.91
							22.56	3755	3805.79	3799.6	-50.79
							22.58	3768	3799.73	3793.3	-31.73
							22.6	3816	3793.76	3787.05	22.24
							22.62	3773	3787.86	3780.86	-14.86
							22.64	3730	3782.06	3774.71	-52.06
							22.66	3868	3776.36	3768.61	91.64
							22.68	3758	3770.79	3762.56	-12.79
							22.7	3776	3765.37	3756.55	10.63
							22.72	3845	3760.15	3750.6	84.85
							22.74	3747	3755.17	3744.69	-8.17
							22.76	3777	3750.5	3738.83	26.5
							22.78	3829	3746.25	3733.02	82.75
							22.8	3820	3742.52	3727.25	77.48
							22.82	3768	3739.48	3721.52	28.52
							22.84	3766	3737.34	3715.84	28.66
							22.86	3763	3736.32	3710.21	26.68
							22.88	3803	3736.75	3704.61	66.25
							22.9	3802	3738.99	3699.06	63.01
							22.92	3769	3743.48	3693.56	25.52
							22.94	3791	3750.7	3688.09	40.3
							22.96	3885	3761.24	3682.66	123.76
							22.98	3947	3775.71	3677.28	171.29
							23	3849	3794.78	3671.93	54.22
							23.02	3843	3819.14	3666.63	23.86
							23.04	3942	3849.49	3661.36	92.51
							23.06	3911	3886.47	3656.13	24.53
							23.08	3959	3930.65	3650.94	28.35
							23.1	4119	3982.48	3645.78	136.52
							23.12	4113	4042.22	3640.66	70.78
							23.14	4204	4109.92	3635.58	94.08
							23.16	4210	4185.33	3630.53	24.67
							23.18	4189	4267.92	3625.51	-78.92
							23.2	4404	4356.77	3620.53	47.23
							23.22	4403	4450.64	3615.58	-47.64
							23.24	4574	4547.92	3610.66	26.08
							23.26	4726	4646.66	3605.78	79.34
							23.28	4751	4744.62	3600.92	6.38
							23.3	4875	4839.35	3596.09	35.65
							23.32	4809	4928.25	3591.29	-119.25
							23.34	5041	5008.67	3586.52	32.33
							23.36	5192	5078.05	3581.78	113.95
							23.38	5238	5134.03	3577.07	103.97
							23.4	5193	5174.61	3572.38	18.39
							23.42	5273	5198.22	3567.72	74.78
							23.44	5310	5203.87	3563.08	106.13
							23.46	5251	5191.22	3558.46	59.78
							23.48	5211	5160.57	3553.87	50.43
							23.5	5091	5112.86	3549.3	-21.86
							23.52	5023	5049.62	3544.76	-26.62
							23.54	5040	4972.82	3540.23	67.18
							23.56	4856	4884.79	3535.73	-28.79
							23.58	4718	4788.08	3531.24	-70.08
							23.6	4672	4685.34	3526.78	-13.34
							23.62	4590	4579.2	3522.33	10.8
							23.64	4446	4472.17	3517.9	-26.17
							23.66	4374	4366.56	3513.49	7.44
							23.68	4213	4264.39	3509.09	-51.39
							23.7	4234	4167.42	3504.71	66.58
							23.72	4241	4077.05	3500.34	163.95
							23.74	4115	3994.38	3495.99	120.62
							23.76	4151	3920.2	3491.65	230.8
							23.78	4047	3855.05	3487.32	191.95
							23.8	4056	3799.25	3483.01	256.75
							23.82	3789	3752.97	3478.7	36.03
							23.84	3963	3716.28	3474.41	246.72
							23.86	3834	3689.2	3470.13	144.8
							23.88	3762	3671.77	3465.85	90.23
							23.9	3917	3664.07	3461.58	252.93
							23.92	3911	3666.23	3457.33	244.77
							23.94	3775	3678.47	3453.07	96.53
							23.96	3991	3701.1	3448.83	289.9
							23.98	3962	3734.45	3444.59	227.55
							24	3925	3778.88	3440.35	146.12
							24.02	3979	3834.71	3436.12	144.29
							24.04	4009	3902.14	3431.89	106.86
							24.06	4074	3981.22	3427.67	92.78
							24.08	4106	4071.74	3423.45	34.26
							24.1	4261	4173.17	3419.23	87.83
							24.12	4307	4284.62	3415.01	22.38
							24.14	4518	4404.77	3410.79	113.23
							24.16	4634	4531.85	3406.57	102.15
							24.18	4725	4663.66	3402.35	61.34
							24.2	4743	4797.55	3398.13	-54.55
							24.22	5066	4930.52	3393.9	135.48
							24.24	5069	5059.27	3389.67	9.73
							24.26	5349	5180.31	3385.44	168.69
							24.28	5767	5290.13	3381.21	476.87
							24.3	5888	5385.29	3376.97	502.71
							24.32	6080	5462.64	3372.73	617.36
							24.34	6266	5519.47	3368.48	746.53
							24.36	6290	5553.68	3364.22	736.32
							24.38	6462	5563.92	3359.96	898.08
							24.4	6200	5549.67	3355.68	650.33
							24.42	6163	5511.31	3351.41	651.69
							24.44	5934	5450.03	3347.12	483.97
							24.46	5862	5367.81	3342.82	494.19
							24.48	5707	5267.22	3338.52	439.78
							24.5	5487	5151.34	3334.2	335.66
							24.52	5182	5023.53	3329.87	158.47
							24.54	5045	4887.26	3325.53	157.74
							24.56	4871	4746.02	3321.18	124.98
							24.58	4646	4603.1	3316.82	42.9
							24.6	4393	4461.53	3312.45	-68.53
							24.62	4347	4323.96	3308.06	23.04
							24.64	4224	4192.6	3303.66	31.4
							24.66	4021	4069.22	3299.24	-48.22
							24.68	3995	3955.09	3294.82	39.91
							24.7	3880	3851.03	3290.37	28.97
							24.72	3853	3757.44	3285.91	95.56
							24.74	3693	3674.35	3281.44	18.65
							24.76	3633	3601.45	3276.95	31.55
							24.78	3620	3538.22	3272.44	81.78
							24.8	3476	3483.93	3267.91	-7.93
							24.82	3451	3437.75	3263.37	13.25
							24.84	3387	3398.76	3258.81	-11.76
							24.86	3385	3366.07	3254.24	18.93
							24.88	3322	3338.76	3249.64	-16.76
							24.9	3307	3316.01	3245.03	-9.01
							24.92	3298	3297.03	3240.39	0.97
							24.94	3320	3281.15	3235.74	38.85
							24.96	3172	3267.77	3231.07	-95.77
							24.98	3171	3256.36	3226.38	-85.36
							25	3172	3246.51	3221.67	-74.51
							25.02	3183	3237.86	3216.93	-54.86
							25.04	3241	3230.13	3212.18	10.87
							25.06	3151	3223.09	3207.41	-72.09
							25.08	3104	3216.56	3202.61	-112.56
							25.1	3138	3210.41	3197.8	-72.41
							25.12	3110	3204.53	3192.96	-94.53
							25.14	3180	3198.85	3188.1	-18.85
							25.16	3105	3193.3	3183.22	-88.3
							25.18	3176	3187.85	3178.31	-11.85
							25.2	3140	3182.46	3173.39	-42.46
							25.22	3043	3177.12	3168.44	-134.12
							25.24	3047	3171.79	3163.47	-124.79
							25.26	3092	3166.49	3158.48	-74.49
							25.28	3135	3161.19	3153.46	-26.19
							25.3	3103	3155.89	3148.42	-52.89
							25.32	3054	3150.58	3143.35	-96.58
							25.34	3045	3145.28	3138.27	-100.28
							25.36	3027	3139.96	3133.16	-112.96
							25.38	3006	3134.63	3128.02	-128.63
							25.4	3069	3129.29	3122.87	-60.29
							25.42	3030	3123.94	3117.68	-93.94
							25.44	3009	3118.57	3112.48	-109.57
							25.46	2903	3113.19	3107.25	-210.19
							25.48	2934	3107.79	3102	-173.79
							25.5	2985	3102.38	3096.72	-117.38
							25.52	3086	3096.95	3091.42	-10.95
							25.54	2909	3091.5	3086.1	-182.5
							25.56	2968	3086.04	3080.75	-118.04
							25.58	2939	3080.56	3075.38	-141.56
							25.6	2881	3075.07	3069.98	-194.07
							25.62	2930	3069.55	3064.57	-139.55
							25.64	2906	3064.02	3059.12	-158.02
							25.66	2912	3058.46	3053.66	-146.46
							25.68	2963	3052.89	3048.17	-89.89
							25.7	2880	3047.31	3042.65	-167.31
							25.72	2867	3041.7	3037.12	-174.7
							25.74	2889	3036.07	3031.55	-147.07
							25.76	2918	3030.42	3025.97	-112.42
							25.78	2881	3024.76	3020.36	-143.76
							25.8	2933	3019.08	3014.73	-86.08
							25.82	2817	3013.37	3009.08	-196.37
							25.84	2893	3007.65	3003.41	-114.65
							25.86	2921	3001.91	2997.71	-80.91
							25.88	2887	2996.15	2991.99	-109.15
							25.9	2934	2990.37	2986.24	-56.37
							25.92	2887	2984.58	2980.48	-97.58
							25.94	2912	2978.76	2974.69	-66.76
							25.96	2941	2972.93	2968.88	-31.93
							25.98	2860	2967.08	2963.05	-107.08
							26	2851	2961.21	2957.2	-110.21
							26.02	2877	2955.33	2951.33	-78.33
							26.04	2893	2949.42	2945.44	-56.42
							26.06	2851	2943.5	2939.52	-92.5
							26.08	2835	2937.57	2933.59	-102.57
							26.1	2730	2931.61	2927.64	-201.61
							26.12	2826	2925.64	2921.66	-99.64
							26.14	2815	2919.66	2915.67	-104.66
							26.16	2899	2913.66	2909.65	-14.66
							26.18	2780	2907.65	2903.62	-127.65
							26.2	2789	2901.62	2897.57	-112.62
							26.22	2745	2895.58	2891.5	-150.58
							26.24	2819	2889.53	2885.41	-70.53
							26.26	2701	2883.46	2879.31	-182.46
							26.28	2800	2877.39	2873.19	-77.39
							26.3	2711	2871.31	2867.05	-160.31
							26.32	2735	2865.23	2860.89	-130.23
							26.34	2846	2859.14	2854.72	-13.14
							26.36	2720	2853.06	2848.53	-133.06
							26.38	2833	2847	2842.32	-14
							26.4	2704	2840.96	2836.1	-136.96
							26.42	2764	2834.95	2829.87	-70.95
							26.44	2718	2829	2823.61	-111
							26.46	2820	2823.13	2817.35	-3.13
							26.48	2792	2817.38	2811.07	-25.38
							26.5	2788	2811.78	2804.78	-23.78
							26.52	2829	2806.38	2798.47	22.62
							26.54	2744	2801.27	2792.15	-57.27
							26.56	2723	2796.52	2785.82	-73.52
							26.58	2872	2792.24	2779.48	79.76
							26.6	2793	2788.55	2773.13	4.45
							26.62	2740	2785.59	2766.76	-45.59
							26.64	2797	2783.54	2760.39	13.46
							26.66	2840	2782.59	2754	57.41
							26.68	2750	2782.96	2747.6	-32.96
							26.7	2768	2784.85	2741.2	-16.85
							26.72	2769	2788.53	2734.78	-19.53
							26.74	2779	2794.21	2728.36	-15.21
							26.76	2723	2802.14	2721.93	-79.14
							26.78	2826	2812.51	2715.49	13.49
							26.8	2747	2825.49	2709.05	-78.49
							26.82	2857	2841.2	2702.59	15.8
							26.84	2831	2859.67	2696.14	-28.67
							26.86	2799	2880.85	2689.67	-81.85
							26.88	2855	2904.61	2683.2	-49.61
							26.9	2894	2930.66	2676.73	-36.66
							26.92	2811	2958.64	2670.25	-147.64
							26.94	2917	2988.03	2663.77	-71.03
							26.96	2930	3018.22	2657.28	-88.22
							26.98	3024	3048.48	2650.79	-24.48
							27	3102	3078	2644.3	24
							27.02	3114	3105.91	2637.81	8.09
							27.04	3137	3131.29	2631.32	5.71
							27.06	3092	3153.24	2624.82	-61.24
							27.08	3135	3170.93	2618.32	-35.93
							27.1	3206	3183.58	2611.83	22.42
							27.12	3306	3190.57	2605.33	115.43
							27.14	3218	3191.44	2598.84	26.56
							27.16	3247	3185.96	2592.35	61.04
							27.18	3223	3174.08	2585.86	48.92
							27.2	3137	3155.99	2579.37	-18.99
							27.22	3257	3132.11	2572.89	124.89
							27.24	3136	3103	2566.4	33
							27.26	3083	3069.39	2559.93	13.61
							27.28	3042	3032.1	2553.46	9.9
							27.3	2879	2992.01	2546.99	-113.01
							27.32	2932	2950.03	2540.53	-18.03
							27.34	2900	2907.05	2534.07	-7.05
							27.36	2874	2863.89	2527.62	10.11
							27.38	2869	2821.32	2521.18	47.68
							27.4	2886	2779.97	2514.75	106.03
							27.42	2831	2740.4	2508.32	90.6
							27.44	2725	2703.02	2501.9	21.98
							27.46	2646	2668.13	2495.49	-22.13
							27.48	2612	2635.92	2489.09	-23.92
							27.5	2635	2606.47	2482.71	28.53
							27.52	2633	2579.76	2476.33	53.24
							27.54	2617	2555.72	2469.96	61.28
							27.56	2528	2534.18	2463.61	-6.18
							27.58	2529	2514.97	2457.26	14.03
							27.6	2544	2497.85	2450.93	46.15
							27.62	2583	2482.61	2444.61	100.39
							27.64	2579	2469	2438.31	110
							27.66	2407	2456.8	2432.02	-49.8
							27.68	2420	2445.79	2425.74	-25.79
							27.7	2494	2435.78	2419.48	58.22
							27.72	2386	2426.58	2413.24	-40.58
							27.74	2451	2418.06	2407.01	32.94
							27.76	2514	2410.07	2400.79	103.93
							27.78	2443	2402.51	2394.6	40.49
							27.8	2365	2395.29	2388.42	-30.29
							27.82	2369	2388.33	2382.26	-19.33
							27.84	2374	2381.58	2376.12	-7.58
							27.86	2475	2374.99	2369.99	100.01
							27.88	2417	2368.52	2363.89	48.48
							27.9	2446	2362.16	2357.8	83.84
							27.92	2393	2355.87	2351.73	37.13
							27.94	2399	2349.65	2345.69	49.35
							27.96	2387	2343.48	2339.67	43.52
							27.98	2339	2337.35	2333.66	1.65
							28	2310	2331.26	2327.68	-21.26
							28.02	2468	2325.21	2321.72	142.79
							28.04	2457	2319.2	2315.79	137.8
							28.06	2364	2313.21	2309.87	50.79
							28.08	2258	2307.26	2303.98	-49.26
							28.1	2318	2301.33	2298.12	16.67
							28.12	2359	2295.43	2292.28	63.57
							28.14	2277	2289.56	2286.46	-12.56
							28.16	2280	2283.72	2280.67	-3.72
							28.18	2299	2277.91	2274.9	21.09
							28.2	2302	2272.13	2269.16	29.87
							28.22	2303	2266.38	2263.44	36.62
							28.24	2272	2260.65	2257.76	11.35
							28.26	2373	2254.96	2252.09	118.04
							28.28	2261	2249.29	2246.46	11.71
							28.3	2276	2243.66	2240.85	32.34
							28.32	2216	2238.05	2235.27	-22.05
							28.34	2248	2232.48	2229.72	15.52
							28.36	2217	2226.93	2224.2	-9.93
							28.38	2230	2221.42	2218.71	8.58
							28.4	2248	2215.93	2213.25	32.07
							28.42	2220	2210.48	2207.81	9.52
							28.44	2154	2205.06	2202.41	-51.06
							28.46	2219	2199.67	2197.03	19.33
							28.48	2151	2194.32	2191.69	-43.32
							28.5	2145	2188.99	2186.38	-43.99
							28.52	2178	2183.7	2181.1	-5.7
							28.54	2217	2178.44	2175.85	38.56
							28.56	2220	2173.21	2170.63	46.79
							28.58	2197	2168.02	2165.44	28.98
							28.6	2124	2162.86	2160.29	-38.86
							28.62	2197	2157.73	2155.17	39.27
							28.64	2136	2152.64	2150.08	-16.64
							28.66	2095	2147.58	2145.02	-52.58
							28.68	2109	2142.55	2140	-33.55
							28.7	2162	2137.56	2135.01	24.44
							28.72	2132	2132.61	2130.06	-0.61
							28.74	2116	2127.69	2125.13	-11.69
							28.76	2078	2122.8	2120.25	-44.8
							28.78	2207	2117.95	2115.39	89.05
							28.8	2137	2113.13	2110.57	23.87
							28.82	2147	2108.35	2105.79	38.65
							28.84	2135	2103.61	2101.04	31.39
							28.86	2138	2098.9	2096.32	39.1
							28.88	2096	2094.23	2091.65	1.77
							28.9	2145	2089.6	2087	55.4
							28.92	2146	2085	2082.39	61
							28.94	2036	2080.43	2077.82	-44.43
							28.96	2068	2075.91	2073.28	-7.91
							28.98	2154	2071.42	2068.78	82.58
							29	2166	2066.97	2064.32	99.03
							29.02	2082	2062.55	2059.89	19.45
							29.04	2068	2058.17	2055.5	9.83
							29.06	2089	2053.83	2051.14	35.17
							29.08	2132	2049.53	2046.82	82.47
							29.1	2064	2045.27	2042.54	18.73
							29.12	2104	2041.04	2038.29	62.96
							29.14	2122	2036.85	2034.08	85.15
							29.16	2028	2032.7	2029.91	-4.7
							29.18	2056	2028.58	2025.78	27.42
							29.2	2103	2024.51	2021.68	78.49
							29.22	2058	2020.47	2017.62	37.53
							29.24	2030	2016.47	2013.59	13.53
							29.26	2035	2012.51	2009.61	22.49
							29.28	2027	2008.58	2005.66	18.42
							29.3	2040	2004.7	2001.74	35.3
							29.32	2081	2000.86	1997.87	80.14
							29.34	2101	1997.05	1994.03	103.95
							29.36	2186	1993.28	1990.23	192.72
							29.38	2041	1989.55	1986.46	51.45
							29.4	2031	1985.85	1982.74	45.15
							29.42	1993	1982.2	1979.05	10.8
							29.44	1933	1978.59	1975.39	-45.59
							29.46	1964	1975.01	1971.78	-11.01
							29.48	1974	1971.47	1968.2	2.53
							29.5	2002	1967.97	1964.66	34.03
							29.52	1981	1964.51	1961.15	16.49
							29.54	2019	1961.09	1957.69	57.91
							29.56	1974	1957.71	1954.26	16.29
							29.58	2007	1954.36	1950.86	52.64
							29.6	2006	1951.05	1947.51	54.95
							29.62	1916	1947.79	1944.19	-31.79
							29.64	1967	1944.56	1940.9	22.44
							29.66	1955	1941.37	1937.65	13.63
							29.68	1980	1938.22	1934.44	41.78
							29.7	1972	1935.1	1931.27	36.9
							29.72	1990	1932.03	1928.13	57.97
							29.74	2007	1928.99	1925.03	78.01
							29.76	1998	1926	1921.96	72
							29.78	1972	1923.04	1918.93	48.96
							29.8	2025	1920.12	1915.93	104.88
							29.82	1912	1917.24	1912.97	-5.24
							29.84	1922	1914.4	1910.05	7.6
							29.86	1937	1911.59	1907.16	25.41
							29.88	1850	1908.83	1904.3	-58.83
							29.9	1961	1906.1	1901.48	54.9
							29.92	2017	1903.42	1898.7	113.58
							29.94	1874	1900.77	1895.95	-26.77
							29.96	1972	1898.16	1893.23	73.84
							29.98	1919	1895.59	1890.55	23.41
							30	1918	1893.06	1887.9	24.94
							30.02	2017	1890.57	1885.28	126.43
							30.04	1897	1888.12	1882.7	8.88
							30.06	1914	1885.71	1880.15	28.29
							30.08	1914	1883.34	1877.64	30.66
							30.1	1914	1881.01	1875.15	32.99
							30.12	1906	1878.72	1872.7	27.28
							30.14	1949	1876.47	1870.28	72.53
							30.16	1959	1874.26	1867.9	84.74
							30.18	1859	1872.1	1865.54	-13.1
							30.2	1935	1869.97	1863.22	65.03
							30.22	1981	1867.9	1860.93	113.1
							30.24	1914	1865.86	1858.67	48.14
							30.26	1828	1863.88	1856.44	-35.88
							30.28	1934	1861.94	1854.24	72.06
							30.3	1909	1860.07	1852.07	48.93
							30.32	1861	1858.25	1849.93	2.75
							30.34	1919	1856.5	1847.82	62.5
							30.36	1976	1854.83	1845.74	121.17
							30.38	1930	1853.25	1843.69	76.75
							30.4	1973	1851.79	1841.67	121.21
							30.42	2002	1850.48	1839.68	151.52
							30.44	1950	1849.36	1837.71	100.64
							30.46	1894	1848.48	1835.77	45.52
							30.48	1934	1847.91	1833.87	86.09
							30.5	1967	1847.76	1831.98	119.24
							30.52	2014	1848.14	1830.13	165.86
							30.54	2011	1849.2	1828.3	161.8
							30.56	1974	1851.16	1826.5	122.84
							30.58	1942	1854.24	1824.72	87.76
							30.6	2026	1858.76	1822.97	167.24
							30.62	2033	1865.06	1821.24	167.94
							30.64	1974	1873.58	1819.54	100.42
							30.66	2014	1884.81	1817.87	129.19
							30.68	2047	1899.29	1816.22	147.71
							30.7	2091	1917.65	1814.59	173.35
							30.72	2063	1940.56	1812.98	122.44
							30.74	2014	1968.73	1811.4	45.27
							30.76	2153	2002.87	1809.85	150.13
							30.78	2112	2043.7	1808.31	68.3
							30.8	2156	2091.86	1806.8	64.14
							30.82	2182	2147.93	1805.31	34.07
							30.84	2309	2212.35	1803.84	96.65
							30.86	2317	2285.35	1802.39	31.65
							30.88	2289	2366.96	1800.96	-77.96
							30.9	2344	2456.91	1799.55	-112.91
							30.92	2485	2554.64	1798.17	-69.64
							30.94	2505	2659.24	1796.8	-154.24
							30.96	2484	2769.43	1795.45	-285.43
							30.98	2657	2883.6	1794.12	-226.6
							31	2733	2999.78	1792.81	-266.78
							31.02	2946	3115.71	1791.52	-169.71
							31.04	2933	3228.89	1790.24	-295.89
							31.06	3107	3336.65	1788.99	-229.65
							31.08	3258	3436.24	1787.75	-178.24
							31.1	3447	3524.93	1786.52	-77.93
							31.12	3488	3600.17	1785.32	-112.17
							31.14	3541	3659.66	1784.12	-118.66
							31.16	3743	3701.52	1782.95	41.48
							31.18	3615	3724.4	1781.79	-109.4
							31.2	3683	3727.54	1780.64	-44.54
							31.22	3610	3710.8	1779.51	-100.8
							31.24	3507	3674.74	1778.39	-167.74
							31.26	3446	3620.49	1777.29	-174.49
							31.28	3330	3549.72	1776.2	-219.72
							31.3	3275	3464.56	1775.12	-189.56
							31.32	3151	3367.44	1774.05	-216.44
							31.34	3099	3261.01	1773	-162.01
							31.36	2843	3148	1771.96	-305
							31.38	2771	3031.1	1770.93	-260.1
							31.4	2692	2912.87	1769.91	-220.87
							31.42	2516	2795.69	1768.9	-279.69
							31.44	2471	2681.61	1767.9	-210.61
							31.46	2394	2572.41	1766.91	-178.41
							31.48	2212	2469.49	1765.93	-257.49
							31.5	2284	2373.92	1764.96	-89.92
							31.52	2228	2286.39	1764	-58.39
							31.54	2152	2207.31	1763.05	-55.31
							31.56	2050	2136.76	1762.1	-86.76
							31.58	2083	2074.61	1761.16	8.39
							31.6	2078	2020.51	1760.23	57.49
							31.62	2031	1973.94	1759.31	57.06
							31.64	1911	1934.31	1758.39	-23.31
							31.66	1868	1900.92	1757.48	-32.92
							31.68	1956	1873.08	1756.57	82.92
							31.7	1923	1850.08	1755.67	72.92
							31.72	1917	1831.24	1754.77	85.76
							31.74	1901	1815.91	1753.88	85.09
							31.76	1801	1803.52	1753	-2.52
							31.78	1923	1793.56	1752.11	129.44
							31.8	1903	1785.56	1751.23	117.44
							31.82	1729	1779.15	1750.36	-50.15
							31.84	1757	1774	1749.48	-17
							31.86	1755	1769.84	1748.61	-14.84
							31.88	1755	1766.44	1747.74	-11.44
							31.9	1765	1763.63	1746.88	1.37
							31.92	1733	1761.27	1746.01	-28.27
							31.94	1783	1759.25	1745.15	23.75
							31.96	1722	1757.49	1744.28	-35.49
							31.98	1753	1755.91	1743.42	-2.91
							32	1671	1754.49	1742.56	-83.49
							32.02	1698	1753.16	1741.69	-55.16
							32.04	1739	1751.92	1740.83	-12.92
							32.06	1785	1750.74	1739.96	34.26
							32.08	1642	1749.61	1739.1	-107.61
							32.1	1731	1748.51	1738.23	-17.51
							32.12	1674	1747.44	1737.36	-73.44
							32.14	1673	1746.39	1736.49	-73.39
							32.16	1718	1745.36	1735.62	-27.36
							32.18	1658	1744.34	1734.74	-86.34
							32.2	1687	1743.34	1733.86	-56.34
							32.22	1647	1742.35	1732.98	-95.35
							32.24	1692	1741.37	1732.09	-49.37
							32.26	1610	1740.39	1731.2	-130.39
							32.28	1545	1739.43	1730.31	-194.43
							32.3	1638	1738.47	1729.41	-100.47
							32.32	1606	1737.51	1728.51	-131.51
							32.34	1661	1736.57	1727.6	-75.57
							32.36	1619	1735.62	1726.69	-116.62
							32.38	1701	1734.68	1725.77	-33.68
							32.4	1626	1733.75	1724.84	-107.75
							32.42	1638	1732.81	1723.91	-94.81
							32.44	1648	1731.88	1722.97	-83.88
							32.46	1629	1730.96	1722.03	-101.96
							32.48	1632	1730.03	1721.08	-98.03
							32.5	1700	1729.1	1720.12	-29.1
							32.52	1601	1728.18	1719.16	-127.18
							32.54	1696	1727.26	1718.18	-31.26
							32.56	1558	1726.34	1717.21	-168.34
							32.58	1638	1725.42	1716.22	-87.42
							32.6	1685	1724.49	1715.22	-39.49
							32.62	1673	1723.57	1714.22	-50.57
							32.64	1578	1722.65	1713.2	-144.65
							32.66	1665	1721.74	1712.18	-56.74
							32.68	1610	1720.82	1711.15	-110.82
							32.7	1553	1719.9	1710.11	-166.9
							32.72	1650	1718.98	1709.06	-68.98
							32.74	1590	1718.06	1708	-128.06
							32.76	1594	1717.14	1706.94	-123.14
							32.78	1659	1716.23	1705.86	-57.23
							32.8	1554	1715.31	1704.77	-161.31
							32.82	1564	1714.4	1703.67	-150.4
							32.84	1669	1713.48	1702.56	-44.48
							32.86	1711	1712.57	1701.44	-1.57
							32.88	1613	1711.67	1700.31	-98.67
							32.9	1588	1710.76	1699.17	-122.76
							32.92	1597	1709.86	1698.02	-112.86
							32.94	1653	1708.96	1696.86	-55.96
							32.96	1703	1708.07	1695.68	-5.07
							32.98	1666	1707.18	1694.49	-41.18
							33	1644	1706.3	1693.3	-62.3
							33.02	1613	1705.43	1692.09	-92.43
							33.04	1657	1704.57	1690.87	-47.57
							33.06	1714	1703.72	1689.63	10.28
							33.08	1684	1702.88	1688.39	-18.88
							33.1	1677	1702.05	1687.13	-25.05
							33.12	1680	1701.24	1685.86	-21.24
							33.14	1697	1700.45	1684.58	-3.45
							33.16	1719	1699.68	1683.29	19.32
							33.18	1679	1698.94	1681.98	-19.94
							33.2	1562	1698.23	1680.66	-136.23
							33.22	1664	1697.58	1679.33	-33.58
							33.24	1708	1696.98	1677.99	11.02
							33.26	1684	1696.45	1676.63	-12.45
							33.28	1768	1696.03	1675.26	71.97
							33.3	1709	1695.75	1673.88	13.25
							33.32	1761	1695.65	1672.48	65.35
							33.34	1738	1695.81	1671.07	42.19
							33.36	1712	1696.29	1669.65	15.71
							33.38	1741	1697.23	1668.22	43.77
							33.4	1786	1698.78	1666.77	87.22
							33.42	1748	1701.14	1665.31	46.86
							33.44	1851	1704.56	1663.83	146.44
							33.46	1848	1709.38	1662.35	138.62
							33.48	1891	1716.01	1660.85	174.99
							33.5	1931	1724.96	1659.34	206.04
							33.52	1879	1736.87	1657.81	142.13
							33.54	1870	1752.49	1656.27	117.51
							33.56	1897	1772.72	1654.72	124.28
							33.58	1969	1798.6	1653.15	170.4
							33.6	1990	1831.32	1651.57	158.68
							33.62	2029	1872.22	1649.98	156.78
							33.64	2027	1922.76	1648.38	104.24
							33.66	2145	1984.51	1646.76	160.49
							33.68	2188	2059.08	1645.13	128.92
							33.7	2221	2148.12	1643.49	72.88
							33.72	2422	2253.21	1641.83	168.79
							33.74	2396	2375.78	1640.16	20.22
							33.76	2454	2517.04	1638.48	-63.04
							33.78	2685	2677.86	1636.79	7.14
							33.8	2727	2858.68	1635.08	-131.68
							33.82	2940	3059.4	1633.36	-119.4
							33.84	3114	3279.3	1631.63	-165.3
							33.86	3204	3516.94	1629.88	-312.94
							33.88	3323	3770.12	1628.13	-447.12
							33.9	3737	4035.83	1626.36	-298.83
							33.92	3990	4310.32	1624.58	-320.32
							33.94	4233	4589.05	1622.78	-356.05
							33.96	4528	4866.85	1620.98	-338.85
							33.98	4854	5138.02	1619.16	-284.02
							34	5130	5396.47	1617.33	-266.47
							34.02	5573	5635.95	1615.49	-62.95
							34.04	5818	5850.27	1613.64	-32.27
							34.06	6229	6033.57	1611.77	195.43
							34.08	6286	6180.6	1609.9	105.4
							34.1	6616	6286.98	1608.01	329.02
							34.12	6638	6349.47	1606.12	288.53
							34.14	6514	6366.15	1604.21	147.85
							34.16	6609	6336.5	1602.29	272.5
							34.18	6530	6261.45	1600.36	268.55
							34.2	6443	6143.31	1598.42	299.69
							34.22	6012	5985.58	1596.47	26.42
							34.24	5767	5792.81	1594.51	-25.81
							34.26	5428	5570.36	1592.54	-142.36
							34.28	5330	5324.09	1590.56	5.91
							34.3	4892	5060.17	1588.57	-168.17
							34.32	4659	4784.76	1586.56	-125.76
							34.34	4307	4503.83	1584.56	-196.83
							34.36	3998	4222.96	1582.54	-224.96
							34.38	3821	3947.14	1580.51	-126.14
							34.4	3595	3680.73	1578.47	-85.73
							34.42	3321	3427.31	1576.43	-106.31
							34.44	3184	3189.71	1574.37	-5.71
							34.46	2955	2969.96	1572.31	-14.96
							34.48	2871	2769.35	1570.24	101.65
							34.5	2617	2588.48	1568.16	28.52
							34.52	2487	2427.38	1566.07	59.62
							34.54	2465	2285.52	1563.98	179.48
							34.56	2288	2162	1561.88	126
							34.58	2337	2055.6	1559.77	281.4
							34.6	2265	1964.87	1557.65	300.13
							34.62	2104	1888.27	1555.53	215.73
							34.64	2071	1824.18	1553.4	246.82
							34.66	1981	1771.01	1551.27	209.99
							34.68	2047	1727.24	1549.12	319.76
							34.7	1982	1691.45	1546.98	290.55
							34.72	1885	1662.33	1544.82	222.67
							34.74	1851	1638.74	1542.66	212.26
							34.76	1810	1619.66	1540.5	190.34
							34.78	1826	1604.22	1538.33	221.78
							34.8	1804	1591.69	1536.15	212.31
							34.82	1723	1581.46	1533.97	141.54
							34.84	1707	1573.01	1531.79	133.99
							34.86	1649	1565.96	1529.6	83.04
							34.88	1709	1559.98	1527.41	149.02
							34.9	1627	1554.81	1525.22	72.19
							34.92	1626	1550.25	1523.02	75.75
							34.94	1642	1546.16	1520.81	95.84
							34.96	1670	1542.42	1518.61	127.58
							34.98	1560	1538.94	1516.4	21.06
							35	1593	1535.66	1514.19	57.34
							35.02	1672	1532.54	1511.98	139.46
							35.04	1554	1529.52	1509.76	24.48
							35.06	1590	1526.6	1507.54	63.4
							35.08	1558	1523.76	1505.32	34.24
							35.1	1615	1520.97	1503.1	94.03
							35.12	1587	1518.23	1500.88	68.77
							35.14	1481	1515.54	1498.66	-34.54
							35.16	1581	1512.88	1496.44	68.12
							35.18	1517	1510.26	1494.21	6.74
							35.2	1553	1507.68	1491.99	45.32
							35.22	1519	1505.12	1489.77	13.88
							35.24	1581	1502.59	1487.54	78.41
							35.26	1527	1500.1	1485.32	26.9
							35.28	1459	1497.63	1483.1	-38.63
							35.3	1495	1495.19	1480.88	-0.19
							35.32	1548	1492.78	1478.66	55.22
							35.34	1465	1490.41	1476.44	-25.41
							35.36	1480	1488.07	1474.23	-8.07
							35.38	1549	1485.77	1472.01	63.23
							35.4	1534	1483.53	1469.8	50.47
							35.42	1475	1481.35	1467.59	-6.35
							35.44	1522	1479.24	1465.38	42.76
							35.46	1466	1477.23	1463.18	-11.23
							35.48	1533	1475.34	1460.98	57.66
							35.5	1465	1473.61	1458.78	-8.61
							35.52	1542	1472.08	1456.59	69.92
							35.54	1492	1470.8	1454.4	21.2
							35.56	1450	1469.85	1452.22	-19.85
							35.58	1529	1469.31	1450.04	59.69
							35.6	1507	1469.29	1447.86	37.71
							35.62	1553	1469.91	1445.69	83.09
							35.64	1560	1471.32	1443.53	88.68
							35.66	1492	1473.71	1441.37	18.29
							35.68	1490	1477.26	1439.22	12.74
							35.7	1524	1482.2	1437.07	41.8
							35.72	1570	1488.77	1434.93	81.23
							35.74	1521	1497.25	1432.79	23.75
							35.76	1536	1507.9	1430.66	28.1
							35.78	1539	1521.01	1428.54	17.99
							35.8	1541	1536.86	1426.43	4.14
							35.82	1623	1555.68	1424.32	67.32
							35.84	1634	1577.72	1422.22	56.28
							35.86	1629	1603.13	1420.13	25.87
							35.88	1623	1632.02	1418.05	-9.02
							35.9	1602	1664.42	1415.97	-62.42
							35.92	1666	1700.24	1413.91	-34.24
							35.94	1666	1739.3	1411.85	-73.3
							35.96	1758	1781.26	1409.8	-23.26
							35.98	1799	1825.7	1407.76	-26.7
							36	1821	1872.01	1405.73	-51.01
							36.02	1850	1919.5	1403.71	-69.5
							36.04	1935	1967.34	1401.7	-32.34
							36.06	1959	2014.6	1399.7	-55.6
							36.08	1966	2060.26	1397.71	-94.26
							36.1	1967	2103.28	1395.73	-136.28
							36.12	2095	2142.58	1393.76	-47.58
							36.14	2190	2177.12	1391.8	12.88
							36.16	2227	2205.93	1389.85	21.07
							36.18	2243	2228.16	1387.92	14.84
							36.2	2249	2243.12	1385.99	5.88
							36.22	2163	2250.32	1384.08	-87.32
							36.24	2192	2249.51	1382.18	-57.51
							36.26	2142	2240.66	1380.29	-98.66
							36.28	2162	2224	1378.41	-62
							36.3	2117	2199.95	1376.55	-82.95
							36.32	2063	2169.17	1374.7	-106.17
							36.34	2041	2132.46	1372.86	-91.46
							36.36	1939	2090.74	1371.03	-151.74
							36.38	1958	2045.03	1369.22	-87.03
							36.4	1903	1996.39	1367.42	-93.39
							36.42	1882	1945.85	1365.64	-63.85
							36.44	1827	1894.45	1363.86	-67.45
							36.46	1746	1843.12	1362.11	-97.12
							36.48	1740	1792.71	1360.36	-52.71
							36.5	1778	1743.97	1358.63	34.03
							36.52	1676	1697.5	1356.91	-21.5
							36.54	1627	1653.79	1355.21	-26.79
							36.56	1555	1613.19	1353.53	-58.19
							36.58	1604	1575.93	1351.85	28.07
							36.6	1553	1542.12	1350.2	10.88
							36.62	1570	1511.77	1348.55	58.23
							36.64	1543	1484.8	1346.93	58.2
							36.66	1503	1461.07	1345.31	41.93
							36.68	1452	1440.37	1343.72	11.63
							36.7	1409	1422.47	1342.14	-13.47
							36.72	1463	1407.1	1340.57	55.9
							36.74	1448	1394	1339.02	54
							36.76	1457	1382.88	1337.49	74.12
							36.78	1412	1373.48	1335.97	38.52
							36.8	1432	1365.56	1334.47	66.44
							36.82	1452	1358.9	1332.99	93.1
							36.84	1363	1353.27	1331.52	9.73
							36.86	1444	1348.51	1330.06	95.49
							36.88	1322	1344.45	1328.63	-22.45
							36.9	1437	1340.96	1327.21	96.04
							36.92	1373	1337.94	1325.81	35.06
							36.94	1341	1335.28	1324.42	5.72
							36.96	1451	1332.91	1323.05	118.09
							36.98	1391	1330.77	1321.7	60.23
							37	1415	1328.81	1320.37	86.19
							37.02	1328	1326.99	1319.05	1.01
							37.04	1271	1325.29	1317.75	-54.29
							37.06	1362	1323.67	1316.47	38.33
							37.08	1336	1322.13	1315.2	13.87
							37.1	1342	1320.65	1313.96	21.35
							37.12	1347	1319.21	1312.73	27.79
							37.14	1283	1317.82	1311.51	-34.82
							37.16	1367	1316.47	1310.32	50.53
							37.18	1348	1315.14	1309.14	32.86
							37.2	1353	1313.85	1307.98	39.15
							37.22	1274	1312.59	1306.84	-38.59
							37.24	1338	1311.35	1305.71	26.65
							37.26	1352	1310.14	1304.61	41.86
							37.28	1337	1308.95	1303.52	28.05
							37.3	1306	1307.78	1302.45	-1.78
							37.32	1292	1306.64	1301.39	-14.64
							37.34	1302	1305.52	1300.36	-3.52
							37.36	1324	1304.43	1299.34	19.57
							37.38	1318	1303.35	1298.34	14.65
							37.4	1295	1302.3	1297.36	-7.3
							37.42	1299	1301.27	1296.4	-2.27
							37.44	1280	1300.26	1295.45	-20.26
							37.46	1253	1299.27	1294.52	-46.27
							37.48	1268	1298.3	1293.61	-30.3
							37.5	1422	1297.36	1292.72	124.64
							37.52	1360	1296.43	1291.85	63.57
							37.54	1314	1295.53	1290.99	18.47
							37.56	1286	1294.64	1290.15	-8.64
							37.58	1277	1293.78	1289.33	-16.78
							37.6	1306	1292.93	1288.53	13.07
							37.62	1274	1292.11	1287.75	-18.11
							37.64	1310	1291.3	1286.98	18.7
							37.66	1315	1290.52	1286.23	24.48
							37.68	1269	1289.75	1285.5	-20.75
							37.7	1254	1289.01	1284.78	-35.01
							37.72	1336	1288.28	1284.09	47.72
							37.74	1284	1287.57	1283.41	-3.57
							37.76	1326	1286.88	1282.75	39.12
							37.78	1292	1286.21	1282.1	5.79
							37.8	1341	1285.56	1281.47	55.44
							37.82	1289	1284.93	1280.86	4.07
							37.84	1281	1284.32	1280.27	-3.32
							37.86	1311	1283.73	1279.7	27.27
							37.88	1249	1283.15	1279.14	-34.15
							37.9	1256	1282.59	1278.6	-26.59
							37.92	1266	1282.05	1278.07	-16.05
							37.94	1221	1281.53	1277.57	-60.53
							37.96	1241	1281.03	1277.07	-40.03
							37.98	1299	1280.54	1276.6	18.46
							38	1273	1280.07	1276.14	-7.07
							38.02	1273	1279.62	1275.7	-6.62
							38.04	1232	1279.19	1275.28	-47.19
							38.06	1245	1278.77	1274.87	-33.77
							38.08	1277	1278.38	1274.47	-1.38
							38.1	1212	1277.99	1274.1	-65.99
							38.12	1180	1277.63	1273.74	-97.63
							38.14	1224	1277.28	1273.39	-53.28
							38.16	1250	1276.95	1273.06	-26.95
							38.18	1253	1276.64	1272.75	-23.64
							38.2	1269	1276.34	1272.45	-7.34
							38.22	1234	1276.06	1272.17	-42.06
							38.24	1286	1275.79	1271.9	10.21
							38.26	1261	1275.54	1271.65	-14.54
							38.28	1338	1275.31	1271.41	62.69
							38.3	1228	1275.09	1271.18	-47.09
							38.32	1273	1274.89	1270.98	-1.89
							38.34	1188	1274.7	1270.78	-86.7
							38.36	1252	1274.53	1270.6	-22.53
							38.38	1283	1274.37	1270.44	8.63
							38.4	1300	1274.23	1270.28	25.77
							38.42	1207	1274.1	1270.15	-67.1
							38.44	1209	1273.99	1270.02	-64.99
							38.46	1256	1273.89	1269.91	-17.89
							38.48	1314	1273.81	1269.81	40.19
							38.5	1225	1273.74	1269.73	-48.74
							38.52	1231	1273.68	1269.66	-42.68
							38.54	1235	1273.64	1269.6	-38.64
							38.56	1256	1273.61	1269.56	-17.61
							38.58	1212	1273.6	1269.52	-61.6
							38.6	1234	1273.6	1269.5	-39.6
							38.62	1205	1273.61	1269.49	-68.61
							38.64	1181	1273.64	1269.5	-92.64
							38.66	1256	1273.67	1269.51	-17.67
							38.68	1217	1273.73	1269.54	-56.73
							38.7	1246	1273.79	1269.58	-27.79
							38.72	1222	1273.86	1269.63	-51.86
							38.74	1189	1273.95	1269.69	-84.95
							38.76	1211	1274.05	1269.76	-63.05
							38.78	1197	1274.16	1269.84	-77.16
							38.8	1217	1274.29	1269.94	-57.29
							38.82	1205	1274.42	1270.04	-69.42
							38.84	1229	1274.57	1270.15	-45.57
							38.86	1220	1274.73	1270.28	-54.73
							38.88	1232	1274.89	1270.41	-42.89
							38.9	1220	1275.07	1270.55	-55.07
							38.92	1283	1275.26	1270.71	7.74
							38.94	1222	1275.46	1270.87	-53.46
							38.96	1247	1275.67	1271.04	-28.67
							38.98	1165	1275.89	1271.22	-110.89
							39	1248	1276.13	1271.4	-28.13
							39.02	1158	1276.37	1271.6	-118.37
							39.04	1188	1276.61	1271.8	-88.61
							39.06	1229	1276.87	1272.01	-47.87
							39.08	1199	1277.14	1272.23	-78.14
							39.1	1195	1277.42	1272.46	-82.42
							39.12	1178	1277.71	1272.69	-99.71
							39.14	1191	1278	1272.93	-87
							39.16	1225	1278.3	1273.18	-53.3
							39.18	1198	1278.62	1273.43	-80.62
							39.2	1231	1278.94	1273.69	-47.94
							39.22	1222	1279.26	1273.96	-57.26
							39.24	1248	1279.6	1274.23	-31.6
							39.26	1155	1279.94	1274.51	-124.94
							39.28	1221	1280.3	1274.79	-59.3
							39.3	1246	1280.65	1275.08	-34.65
							39.32	1249	1281.02	1275.38	-32.02
							39.34	1215	1281.39	1275.67	-66.39
							39.36	1247	1281.77	1275.98	-34.77
							39.38	1205	1282.16	1276.28	-77.16
							39.4	1191	1282.55	1276.6	-91.55
							39.42	1263	1282.96	1276.91	-19.96
							39.44	1264	1283.36	1277.23	-19.36
							39.46	1206	1283.77	1277.55	-77.77
							39.48	1242	1284.19	1277.88	-42.19
							39.5	1153	1284.62	1278.21	-131.62
							39.52	1266	1285.05	1278.54	-19.05
							39.54	1240	1285.49	1278.87	-45.49
							39.56	1193	1285.93	1279.21	-92.93
							39.58	1262	1286.38	1279.54	-24.38
							39.6	1231	1286.84	1279.88	-55.84
							39.62	1177	1287.3	1280.23	-110.3
							39.64	1239	1287.76	1280.57	-48.76
							39.66	1248	1288.23	1280.91	-40.23
							39.68	1218	1288.71	1281.26	-70.71
							39.7	1260	1289.19	1281.6	-29.19
							39.72	1248	1289.68	1281.95	-41.68
							39.74	1226	1290.17	1282.29	-64.17
							39.76	1180	1290.67	1282.64	-110.67
							39.78	1279	1291.17	1282.99	-12.17
							39.8	1257	1291.68	1283.33	-34.68
							39.82	1277	1292.2	1283.68	-15.2
							39.84	1284	1292.72	1284.02	-8.72
							39.86	1305	1293.25	1284.37	11.75
							39.88	1293	1293.78	1284.71	-0.78
							39.9	1287	1294.32	1285.05	-7.32
							39.92	1228	1294.86	1285.39	-66.86
							39.94	1226	1295.41	1285.72	-69.41
							39.96	1248	1295.97	1286.06	-47.97
							39.98	1268	1296.54	1286.39	-28.54
							40	1215	1297.11	1286.72	-82.11
							40.02	1244	1297.69	1287.05	-53.69
							40.04	1206	1298.28	1287.37	-92.28
							40.06	1282	1298.87	1287.69	-16.87
							40.08	1240	1299.48	1288.01	-59.48
							40.1	1291	1300.09	1288.32	-9.09
							40.12	1295	1300.72	1288.63	-5.72
							40.14	1335	1301.35	1288.94	33.65
							40.16	1310	1302	1289.24	8
							40.18	1258	1302.66	1289.53	-44.66
							40.2	1294	1303.34	1289.83	-9.34
							40.22	1304	1304.03	1290.11	-0.03
							40.24	1296	1304.75	1290.4	-8.75
							40.26	1362	1305.49	1290.67	56.51
							40.28	1325	1306.26	1290.94	18.74
							40.3	1339	1307.06	1291.21	31.94
							40.32	1292	1307.9	1291.47	-15.9
							40.34	1343	1308.8	1291.72	34.2
							40.36	1372	1309.77	1291.97	62.23
							40.38	1403	1310.83	1292.21	92.17
							40.4	1368	1312.01	1292.45	55.99
							40.42	1368	1313.34	1292.67	54.66
							40.44	1367	1314.87	1292.9	52.13
							40.46	1314	1316.66	1293.11	-2.66
							40.48	1381	1318.77	1293.32	62.23
							40.5	1365	1321.32	1293.51	43.68
							40.52	1361	1324.41	1293.71	36.59
							40.54	1420	1328.2	1293.89	91.8
							40.56	1455	1332.87	1294.06	122.13
							40.58	1360	1338.64	1294.23	21.36
							40.6	1454	1345.78	1294.39	108.22
							40.62	1425	1354.6	1294.54	70.4
							40.64	1581	1365.46	1294.68	215.54
							40.66	1474	1378.8	1294.81	95.2
							40.68	1514	1395.08	1294.94	118.92
							40.7	1558	1414.85	1295.05	143.15
							40.72	1627	1438.69	1295.16	188.31
							40.74	1624	1467.22	1295.25	156.78
							40.76	1623	1501.12	1295.34	121.88
							40.78	1693	1541.06	1295.42	151.94
							40.8	1717	1587.74	1295.48	129.26
							40.82	1739	1641.79	1295.54	97.21
							40.84	1802	1703.83	1295.58	98.17
							40.86	1860	1774.38	1295.62	85.62
							40.88	1927	1853.84	1295.65	73.16
							40.9	2021	1942.45	1295.66	78.55
							40.92	2089	2040.28	1295.66	48.72
							40.94	2209	2147.15	1295.66	61.85
							40.96	2216	2262.67	1295.64	-46.67
							40.98	2371	2386.14	1295.61	-15.14
							41	2576	2516.57	1295.57	59.43
							41.02	2644	2652.71	1295.52	-8.71
							41.04	2825	2792.99	1295.46	32.01
							41.06	2950	2935.57	1295.38	14.43
							41.08	3139	3078.4	1295.3	60.6
							41.1	3265	3219.23	1295.2	45.77
							41.12	3465	3355.65	1295.09	109.35
							41.14	3655	3485.25	1294.97	169.75
							41.16	3806	3605.62	1294.83	200.38
							41.18	3946	3714.48	1294.69	231.52
							41.2	4036	3809.78	1294.53	226.22
							41.22	4298	3889.81	1294.36	408.19
							41.24	4173	3953.25	1294.18	219.75
							41.26	4305	3999.3	1293.98	305.7
							41.28	4342	4027.7	1293.77	314.3
							41.3	4250	4038.79	1293.55	211.21
							41.32	4246	4033.52	1293.32	212.48
							41.34	4177	4013.41	1293.07	163.59
							41.36	4107	3980.54	1292.81	126.46
							41.38	3992	3937.43	1292.54	54.57
							41.4	3923	3887	1292.25	36
							41.42	3861	3832.39	1291.95	28.61
							41.44	3686	3776.92	1291.64	-90.92
							41.46	3685	3723.91	1291.32	-38.91
							41.48	3675	3676.55	1290.98	-1.55
							41.5	3598	3637.8	1290.63	-39.8
							41.52	3458	3610.26	1290.26	-152.26
							41.54	3424	3596.07	1289.89	-172.07
							41.56	3502	3596.81	1289.49	-94.81
							41.58	3521	3613.43	1289.09	-92.43
							41.6	3508	3646.25	1288.67	-138.25
							41.62	3728	3694.86	1288.24	33.14
							41.64	3695	3758.19	1287.79	-63.19
							41.66	3824	3834.52	1287.33	-10.52
							41.68	3899	3921.49	1286.86	-22.49
							41.7	3960	4016.24	1286.37	-56.24
							41.72	4183	4115.45	1285.87	67.55
							41.74	4463	4215.48	1285.36	247.52
							41.76	4584	4312.47	1284.83	271.53
							41.78	4662	4402.53	1284.28	259.47
							41.8	4906	4481.85	1283.73	424.15
							41.82	4862	4546.88	1283.16	315.12
							41.84	5034	4594.48	1282.58	439.52
							41.86	5048	4622.05	1281.98	425.95
							41.88	4966	4627.65	1281.37	338.35
							41.9	4897	4610.05	1280.74	286.95
							41.92	4825	4568.8	1280.1	256.2
							41.94	4796	4504.16	1279.45	291.84
							41.96	4777	4417.1	1278.79	359.9
							41.98	4451	4309.24	1278.11	141.76
							42	4274	4182.7	1277.41	91.3
							42.02	4103	4040.06	1276.71	62.94
							42.04	3927	3884.2	1275.99	42.8
							42.06	3765	3718.2	1275.25	46.8
							42.08	3592	3545.19	1274.5	46.81
							42.1	3395	3368.28	1273.74	26.72
							42.12	3226	3190.42	1272.97	35.58
							42.14	3017	3014.35	1272.18	2.65
							42.16	2841	2842.52	1271.38	-1.52
							42.18	2679	2677.03	1270.56	1.97
							42.2	2599	2519.63	1269.73	79.37
							42.22	2435	2371.7	1268.89	63.3
							42.24	2320	2234.24	1268.03	85.76
							42.26	2283	2107.9	1267.16	175.1
							42.28	2155	1992.98	1266.28	162.02
							42.3	2011	1889.52	1265.39	121.48
							42.32	1970	1797.28	1264.48	172.72
							42.34	1955	1715.83	1263.56	239.17
							42.36	1875	1644.55	1262.62	230.45
							42.38	1775	1582.74	1261.68	192.26
							42.4	1733	1529.58	1260.72	203.42
							42.42	1695	1484.24	1259.74	210.76
							42.44	1585	1445.85	1258.76	139.15
							42.46	1552	1413.59	1257.76	138.41
							42.48	1531	1386.65	1256.75	144.35
							42.5	1522	1364.29	1255.73	157.71
							42.52	1489	1345.8	1254.69	143.2
							42.54	1461	1330.58	1253.65	130.42
							42.56	1464	1318.08	1252.59	145.92
							42.58	1445	1307.82	1251.51	137.18
							42.6	1462	1299.38	1250.43	162.62
							42.62	1379	1292.42	1249.33	86.58
							42.64	1390	1286.66	1248.23	103.34
							42.66	1369	1281.84	1247.11	87.16
							42.68	1365	1277.77	1245.98	87.23
							42.7	1398	1274.3	1244.84	123.7
							42.72	1375	1271.31	1243.68	103.69
							42.74	1312	1268.7	1242.52	43.3
							42.76	1306	1266.41	1241.34	39.59
							42.78	1313	1264.39	1240.15	48.61
							42.8	1310	1262.6	1238.96	47.4
							42.82	1271	1261.04	1237.75	9.96
							42.84	1333	1259.71	1236.53	73.29
							42.86	1347	1258.61	1235.3	88.39
							42.88	1227	1257.78	1234.05	-30.78
							42.9	1238	1257.26	1232.8	-19.26
							42.92	1212	1257.09	1231.54	-45.09
							42.94	1261	1257.33	1230.27	3.67
							42.96	1222	1258.07	1228.99	-36.07
							42.98	1239	1259.39	1227.7	-20.39
							43	1302	1261.38	1226.39	40.62
							43.02	1285	1264.15	1225.08	20.85
							43.04	1258	1267.82	1223.76	-9.82
							43.06	1304	1272.51	1222.43	31.49
							43.08	1280	1278.34	1221.09	1.66
							43.1	1279	1285.44	1219.74	-6.44
							43.12	1242	1293.92	1218.39	-51.92
							43.14	1238	1303.89	1217.02	-65.89
							43.16	1252	1315.45	1215.65	-63.45
							43.18	1246	1328.67	1214.26	-82.67
							43.2	1252	1343.58	1212.87	-91.58
							43.22	1296	1360.19	1211.47	-64.19
							43.24	1343	1378.46	1210.06	-35.46
							43.26	1281	1398.32	1208.64	-117.32
							43.28	1362	1419.62	1207.22	-57.62
							43.3	1378	1442.18	1205.79	-64.18
							43.32	1412	1465.76	1204.35	-53.76
							43.34	1391	1490.06	1202.9	-99.06
							43.36	1477	1514.73	1201.45	-37.73
							43.38	1449	1539.38	1199.98	-90.38
							43.4	1425	1563.57	1198.52	-138.57
							43.42	1559	1586.85	1197.04	-27.85
							43.44	1522	1608.74	1195.56	-86.74
							43.46	1594	1628.76	1194.07	-34.76
							43.48	1552	1646.43	1192.57	-94.43
							43.5	1644	1661.34	1191.07	-17.34
							43.52	1714	1673.09	1189.57	40.91
							43.54	1664	1681.35	1188.05	-17.35
							43.56	1701	1685.9	1186.53	15.1
							43.58	1613	1686.59	1185.01	-73.59
							43.6	1639	1683.36	1183.48	-44.36
							43.62	1708	1676.26	1181.95	31.74
							43.64	1700	1665.45	1180.41	34.55
							43.66	1592	1651.14	1178.86	-59.14
							43.68	1578	1633.64	1177.31	-55.64
							43.7	1595	1613.32	1175.76	-18.32
							43.72	1560	1590.61	1174.2	-30.61
							43.74	1449	1565.95	1172.63	-116.95
							43.76	1434	1539.81	1171.07	-105.81
							43.78	1429	1512.66	1169.49	-83.66
							43.8	1402	1484.96	1167.92	-82.96
							43.82	1422	1457.14	1166.34	-35.14
							43.84	1253	1429.6	1164.76	-176.6
							43.86	1333	1402.68	1163.17	-69.68
							43.88	1367	1376.7	1161.58	-9.7
							43.9	1329	1351.9	1159.99	-22.9
							43.92	1257	1328.48	1158.4	-71.48
							43.94	1220	1306.59	1156.8	-86.59
							43.96	1211	1286.3	1155.2	-75.3
							43.98	1228	1267.68	1153.6	-39.68
							44	1201	1250.73	1151.99	-49.73
							44.02	1189	1235.41	1150.38	-46.41
							44.04	1184	1221.66	1148.77	-37.66
							44.06	1191	1209.41	1147.16	-18.41
							44.08	1169	1198.55	1145.55	-29.55
							44.1	1139	1188.96	1143.94	-49.96
							44.12	1150	1180.54	1142.32	-30.54
							44.14	1093	1173.14	1140.71	-80.14
							44.16	1144	1166.67	1139.09	-22.67
							44.18	1155	1160.99	1137.47	-5.99
							44.2	1121	1156.01	1135.85	-35.01
							44.22	1168	1151.62	1134.23	16.38
							44.24	1109	1147.73	1132.62	-38.73
							44.26	1135	1144.25	1131	-9.25
							44.28	1138	1141.13	1129.38	-3.13
							44.3	1114	1138.29	1127.76	-24.29
							44.32	1015	1135.69	1126.14	-120.69
							44.34	1062	1133.27	1124.52	-71.27
							44.36	1085	1131.01	1122.9	-46.01
							44.38	1091	1128.87	1121.28	-37.87
							44.4	1048	1126.83	1119.67	-78.83
							44.42	1058	1124.86	1118.05	-66.86
							44.44	1043	1122.95	1116.44	-79.95
							44.46	1066	1121.09	1114.82	-55.09
							44.48	1104	1119.26	1113.21	-15.26
							44.5	1119	1117.47	1111.6	1.53
							44.52	1049	1115.7	1109.99	-66.7
							44.54	1134	1113.95	1108.39	20.05
							44.56	1144	1112.21	1106.78	31.79
							44.58	1094	1110.49	1105.18	-16.49
							44.6	1032	1108.78	1103.58	-76.78
							44.62	1024	1107.08	1101.98	-83.08
							44.64	1062	1105.39	1100.39	-43.39
							44.66	1061	1103.7	1098.8	-42.7
							44.68	1082	1102.03	1097.21	-20.03
							44.7	1029	1100.36	1095.62	-71.36
							44.72	1076	1098.69	1094.04	-22.69
							44.74	1044	1097.04	1092.46	-53.04
							44.76	1066	1095.39	1090.88	-29.39
							44.78	1052	1093.75	1089.31	-41.75
							44.8	1012	1092.11	1087.74	-80.11
							44.82	1015	1090.48	1086.17	-75.48
							44.84	1076	1088.86	1084.61	-12.86
							44.86	1030	1087.24	1083.05	-57.24
							44.88	1066	1085.63	1081.5	-19.63
							44.9	1043	1084.03	1079.95	-41.03
							44.92	1043	1082.43	1078.4	-39.43
							44.94	1075	1080.84	1076.86	-5.84
							44.96	1096	1079.25	1075.32	16.75
							44.98	1136	1077.68	1073.79	58.32
							45	1071	1076.1	1072.26	-5.1
							45.02	1060	1074.54	1070.74	-14.54
							45.04	1048	1072.98	1069.23	-24.98
							45.06	1016	1071.43	1067.71	-55.43
							45.08	1051	1069.88	1066.21	-18.88
							45.1	1086	1068.34	1064.71	17.66
							45.12	1024	1066.81	1063.21	-42.81
							45.14	1055	1065.29	1061.72	-10.29
							45.16	1055	1063.77	1060.23	-8.77
							45.18	1036	1062.26	1058.76	-26.26
							45.2	1000	1060.75	1057.28	-60.75
							45.22	1005	1059.26	1055.81	-54.26
							45.24	1008	1057.77	1054.35	-49.77
							45.26	1013	1056.28	1052.9	-43.28
							45.28	1047	1054.81	1051.45	-7.81
							45.3	1051	1053.34	1050.01	-2.34
							45.32	976	1051.88	1048.57	-75.88
							45.34	1014	1050.43	1047.14	-36.43
							45.36	1043	1048.98	1045.72	-5.98
							45.38	1046	1047.54	1044.3	-1.54
							45.4	997	1046.11	1042.89	-49.11
							45.42	953	1044.69	1041.49	-91.69
							45.44	990	1043.28	1040.09	-53.28
							45.46	1017	1041.87	1038.7	-24.87
							45.48	1041	1040.47	1037.32	0.53
							45.5	1014	1039.08	1035.94	-25.08
							45.52	997	1037.7	1034.57	-40.7
							45.54	1063	1036.32	1033.21	26.68
							45.56	987	1034.96	1031.85	-47.96
							45.58	993	1033.6	1030.51	-40.6
							45.6	1013	1032.26	1029.17	-19.26
							45.62	1052	1030.92	1027.83	21.08
							45.64	1030	1029.59	1026.51	0.41
							45.66	1029	1028.28	1025.19	0.72
							45.68	1019	1026.97	1023.88	-7.97
							45.7	990	1025.68	1022.58	-35.68
							45.72	986	1024.4	1021.28	-38.4
							45.74	1055	1023.14	1020	31.86
							45.76	1000	1021.89	1018.72	-21.89
							45.78	1025	1020.67	1017.44	4.33
							45.8	1011	1019.46	1016.18	-8.46
							45.82	993	1018.27	1014.92	-25.27
							45.84	1026	1017.11	1013.68	8.89
							45.86	995	1015.97	1012.43	-20.97
							45.88	1027	1014.86	1011.2	12.14
							45.9	1071	1013.79	1009.98	57.21
							45.92	1001	1012.75	1008.76	-11.75
							45.94	990	1011.76	1007.55	-21.76
							45.96	1007	1010.8	1006.35	-3.8
							45.98	1014	1009.9	1005.16	4.1
							46	973	1009.04	1003.97	-36.04
							46.02	1041	1008.23	1002.8	32.77
							46.04	953	1007.48	1001.63	-54.48
							46.06	1000	1006.78	1000.47	-6.78
							46.08	1014	1006.13	999.313	7.87
							46.1	994	1005.54	998.169	-11.54
							46.12	1046	1005	997.032	41
							46.14	959	1004.51	995.904	-45.51
							46.16	1008	1004.06	994.784	3.94
							46.18	1018	1003.65	993.672	14.35
							46.2	1015	1003.27	992.568	11.73
							46.22	995	1002.92	991.472	-7.92
							46.24	1013	1002.57	990.384	10.43
							46.26	1015	1002.23	989.304	12.77
							46.28	1010	1001.88	988.233	8.12
							46.3	1013	1001.5	987.169	11.5
							46.32	953	1001.1	986.113	-48.1
							46.34	963	1000.64	985.066	-37.64
							46.36	980	1000.13	984.027	-20.13
							46.38	1055	999.547	982.995	55.453
							46.4	970	998.886	981.972	-28.886
							46.42	1008	998.139	980.956	9.861
							46.44	1013	997.3	979.949	15.7
							46.46	1057	996.367	978.949	60.633
							46.48	1018	995.339	977.957	22.661
							46.5	1068	994.216	976.973	73.784
							46.52	961	993.005	975.997	-32.005
							46.54	975	991.709	975.029	-16.709
							46.56	1005	990.339	974.068	14.661
							46.58	967	988.902	973.116	-21.902
							46.6	1028	987.411	972.171	40.589
							46.62	976	985.876	971.233	-9.876
							46.64	1014	984.31	970.303	29.69
							46.66	971	982.725	969.381	-11.725
							46.68	996	981.134	968.466	14.866
							46.7	1027	979.546	967.559	47.454
							46.72	984	977.973	966.659	6.027
							46.74	987	976.425	965.767	10.575
							46.76	1039	974.909	964.882	64.091
							46.78	995	973.433	964.004	21.567
							46.8	999	972.003	963.133	26.997
							46.82	966	970.622	962.27	-4.622
							46.84	987	969.294	961.414	17.706
							46.86	990	968.021	960.564	21.979
							46.88	969	966.804	959.722	2.196
							46.9	950	965.644	958.887	-15.644
							46.92	976	964.538	958.058	11.462
							46.94	947	963.487	957.237	-16.487
							46.96	1024	962.489	956.422	61.511
							46.98	999	961.542	955.614	37.458
							47	978	960.645	954.813	17.355
							47.02	1042	959.795	954.018	82.205
							47.04	1009	958.994	953.229	50.006
							47.06	988	958.241	952.447	29.759
							47.08	1024	957.539	951.672	66.461
							47.1	1000	956.89	950.902	43.11
							47.12	1006	956.299	950.139	49.701
							47.14	953	955.773	949.382	-2.773
							47.16	974	955.321	948.631	18.679
							47.18	1010	954.959	947.886	55.041
							47.2	946	954.703	947.147	-8.703
							47.22	982	954.577	946.414	27.423
							47.24	955	954.608	945.686	0.392
							47.26	1046	954.833	944.964	91.167
							47.28	1056	955.293	944.248	100.707
							47.3	1067	956.041	943.538	110.959
							47.32	991	957.138	942.832	33.862
							47.34	977	958.656	942.132	18.344
							47.36	956	960.679	941.437	-4.679
							47.38	1026	963.301	940.748	62.699
							47.4	1035	966.632	940.063	68.368
							47.42	1056	970.79	939.384	85.21
							47.44	1057	975.908	938.709	81.092
							47.46	1022	982.128	938.04	39.872
							47.48	1026	989.601	937.375	36.399
							47.5	1011	998.484	936.714	12.516
							47.52	1077	1008.94	936.058	68.06
							47.54	1056	1021.12	935.407	34.88
							47.56	1055	1035.18	934.76	19.82
							47.58	1096	1051.26	934.117	44.74
							47.6	1086	1069.48	933.479	16.52
							47.62	1186	1089.94	932.844	96.06
							47.64	1118	1112.69	932.214	5.31
							47.66	1116	1137.77	931.587	-21.77
							47.68	1101	1165.15	930.964	-64.15
							47.7	1127	1194.75	930.345	-67.75
							47.72	1201	1226.44	929.73	-25.44
							47.74	1234	1260.01	929.118	-26.01
							47.76	1304	1295.22	928.509	8.78
							47.78	1316	1331.73	927.904	-15.73
							47.8	1307	1369.16	927.302	-62.16
							47.82	1367	1407.04	926.703	-40.04
							47.84	1466	1444.89	926.108	21.11
							47.86	1463	1482.15	925.515	-19.15
							47.88	1544	1518.23	924.925	25.77
							47.9	1578	1552.54	924.338	25.46
							47.92	1585	1584.47	923.753	0.53
							47.94	1667	1613.42	923.171	53.58
							47.96	1732	1638.83	922.592	93.17
							47.98	1739	1660.19	922.015	78.81
							48	1752	1677.06	921.44	74.94
							48.02	1783	1689.09	920.867	93.91
							48.04	1746	1696.01	920.296	49.99
							48.06	1707	1697.68	919.728	9.32
							48.08	1685	1694.06	919.161	-9.06
							48.1	1768	1685.22	918.596	82.78
							48.12	1695	1671.36	918.032	23.64
							48.14	1681	1652.76	917.471	28.24
							48.16	1694	1629.79	916.91	64.21
							48.18	1561	1602.91	916.352	-41.91
							48.2	1522	1572.64	915.794	-50.64
							48.22	1506	1539.52	915.238	-33.52
							48.24	1499	1504.14	914.682	-5.14
							48.26	1450	1467.1	914.128	-17.1
							48.28	1412	1428.99	913.575	-16.99
							48.3	1281	1390.36	913.023	-109.36
							48.32	1313	1351.74	912.471	-38.74
							48.34	1253	1313.63	911.92	-60.63
							48.36	1225	1276.46	911.369	-51.46
							48.38	1284	1240.59	910.819	43.41
							48.4	1213	1206.34	910.27	6.66
							48.42	1196	1173.95	909.72	22.05
							48.44	1149	1143.62	909.171	5.38
							48.46	1118	1115.46	908.622	2.54
							48.48	1099	1089.54	908.073	9.46
							48.5	1157	1065.89	907.524	91.11
							48.52	1052	1044.48	906.974	7.52
							48.54	1106	1025.24	906.425	80.76
							48.56	1024	1008.09	905.875	15.91
							48.58	1066	992.913	905.325	73.087
							48.6	1049	979.567	904.774	69.433
							48.62	994	967.909	904.222	26.091
							48.64	1004	957.787	903.67	46.213
							48.66	1035	949.049	903.118	85.951
							48.68	1011	941.542	902.564	69.458
							48.7	977	935.122	902.009	41.878
							48.72	954	929.651	901.454	24.349
							48.74	1010	925.001	900.897	84.999
							48.76	949	921.055	900.339	27.945
							48.78	943	917.709	899.78	25.291
							48.8	945	914.867	899.22	30.133
							48.82	950	912.448	898.658	37.552
							48.84	937	910.379	898.095	26.621
							48.86	989	908.598	897.53	80.402
							48.88	942	907.054	896.964	34.946
							48.9	951	905.702	896.396	45.298
							48.92	996	904.505	895.827	91.495
							48.94	885	903.433	895.255	-18.433
							48.96	912	902.461	894.682	9.539
							48.98	932	901.569	894.106	30.431
							49	942	900.74	893.529	41.26
							49.02	961	899.964	892.95	61.036
							49.04	909	899.229	892.368	9.771
							49.06	978	898.528	891.785	79.472
							49.08	952	897.856	891.199	54.144
							49.1	926	897.209	890.61	28.791
							49.12	894	896.586	890.02	-2.586
							49.14	894	895.984	889.427	-1.984
							49.16	880	895.406	888.831	-15.406
							49.18	963	894.853	888.233	68.147
							49.2	925	894.328	887.632	30.672
							49.22	915	893.837	887.029	21.163
							49.24	868	893.387	886.423	-25.387
							49.26	922	892.986	885.814	29.014
							49.28	875	892.647	885.203	-17.647
							49.3	854	892.384	884.588	-38.384
							49.32	893	892.216	883.971	0.784
							49.34	926	892.165	883.351	33.835
							49.36	948	892.259	882.728	55.741
							49.38	846	892.531	882.102	-46.531
							49.4	913	893.018	881.473	19.982
							49.42	915	893.768	880.84	21.232
							49.44	945	894.832	880.205	50.168
							49.46	894	896.271	879.566	-2.271
							49.48	876	898.155	878.925	-22.155
							49.5	948	900.559	878.28	47.441
							49.52	926	903.57	877.631	22.43
							49.54	911	907.279	876.98	3.721
							49.56	955	911.787	876.325	43.213
							49.58	931	917.198	875.667	13.802
							49.6	974	923.621	875.005	50.379
							49.62	911	931.165	874.34	-20.165
							49.64	955	939.939	873.672	15.061
							49.66	1009	950.048	873	58.952
							49.68	992	961.585	872.325	30.415
							49.7	968	974.633	871.646	-6.633
							49.72	959	989.259	870.964	-30.259
							49.74	977	1005.5	870.278	-28.5
							49.76	945	1023.38	869.589	-78.38
							49.78	967	1042.89	868.896	-75.89
							49.8	1064	1063.97	868.2	0.03
							49.82	919	1086.53	867.5	-167.53
							49.84	1060	1110.44	866.797	-50.44
							49.86	1073	1135.55	866.09	-62.55
							49.88	1119	1161.61	865.379	-42.61
							49.9	1101	1188.39	864.665	-87.39
							49.92	1198	1215.58	863.947	-17.58
							49.94	1187	1242.84	863.226	-55.84
[truncated: 2,003 more rows]

## Sheet: Figure 1f
Figure 1f	lattice parameters of Na1-xLa1-xZrxCl4-HM obtained from XRD refinement
								x in Na1-xLa1-xZrxCl4	a	c
							Lattice parameter (Å)	0	7.56463	4.37173
								0.1	7.56986	4.37167
								0.2	7.57023	4.3718
								0.3	7.60482	4.39986

## Sheet: Figure 2a
Figure 2a	Arrhenius conductivity plots of NLZCx-HM (0≤x≤0.4)
							1000/T (K-1)	logσ (S cm-1)
						NLC-HM	3.35177	-7.58244
							3.15308	-7.15243
							2.97044	-6.62311
							2.80308	-6.22126
							2.6656	-5.85856
						NLZC0.1-HM	3.29979	-6.05494
							3.10704	-5.58284
							2.92697	-5.09456
							2.7674	-4.67994
							2.62433	-4.46764
						NLZC0.2-HM	3.29652	-4.60844
							3.1294	-4.30334
							2.93902	-3.90679
							2.75976	-3.52192
							2.61609	-3.24302
						NLZC0.3-HM	3.29435	-3.7737
							3.10704	-3.4394
							2.90994	-3.1085
							2.75065	-2.81403
							2.61063	-2.65929
						NLZC0.4-HM	3.30852	-3.99965
							3.08214	-3.4785
							2.91078	-3.23521
							2.7697	-2.88217
							2.61472	-2.62852

## Sheet: Figure 2b
Figure 2b	ionic conductivities and activation energies of NLZCx-HM (0≤x≤0.4)
					x in Na1-xLa1-xZrxCl4	σRT (S/cm)
				ionic conductivities of NLZCx-HM	0	1.35555e-07
					0.1	8.81177e-07
					0.2	2.46353e-05
					0.3	0.000290519
					0.4	0.000100081
					x in Na1-xLa1-xZrxCl4	Activation Energy (eV)
				activation energies of NLZCx-HM	0	0.5
					0.1	0.48
					0.2	0.4
					0.3	0.33
					0.4	0.39

## Sheet: Figure 2c
Figure 2c	ionic conductivity and activation energy comparing with Na2ZrCl6
								nunmber	Na+ Conductivity (mS • cm-1)	Activation energy (eV)
								1	0.018	0.4
								2	0.035	0.45
								3	0.0039	0.42
								4	0.066	0.66
								5	0.29	0.33

## Sheet: Figure 2d
Figure 2d	DC polarization curve of Na0.7La0.7Zr0.3Cl4-HM under 0.5 V.
			time	I (μA)
		DC polarization curve	0.1	0.04581
			0.2	0.03209
			0.3	0.02317
			0.4	0.01892
			0.5	0.01636
			0.6	0.01461
			0.7	0.01334
			0.8	0.01236
			0.9	0.01159
			1	0.01095
			1.1	0.01043
			1.2	0.00998
			1.3	0.00959
			1.4	0.00926
			1.5	0.00896
			1.6	0.0087
			1.7	0.00846
			1.8	0.00825
			1.9	0.00806
			2	0.00789
			2.1	0.00773
			2.2	0.00758
			2.3	0.00744
			2.4	0.00732
			2.5	0.0072
			2.6	0.00709
			2.7	0.00699
			2.8	0.0069
			2.9	0.00681
			3	0.00672
			3.1	0.00664
			3.2	0.00657
			3.3	0.0065
			3.4	0.00643
			3.5	0.00637
			3.6	0.00631
			3.7	0.00625
			3.8	0.00619
			3.9	0.00614
			4	0.00609
			4.1	0.00604
			4.2	0.00599
			4.3	0.00594
			4.4	0.0059
			4.5	0.00586
			4.6	0.00582
			4.7	0.00578
			4.8	0.00574
			4.9	0.00571
			5	0.00567
			5.1	0.00564
			5.2	0.0056
			5.3	0.00557
			5.4	0.00554
			5.5	0.00551
			5.6	0.00548
			5.7	0.00545
			5.8	0.00543
			5.9	0.0054
			6	0.00537
			6.1	0.00535
			6.2	0.00532
			6.3	0.0053
			6.4	0.00527
			6.5	0.00525
			6.6	0.00523
			6.7	0.00521
			6.8	0.00519
			6.9	0.00516
			7	0.00514
			7.1	0.00512
			7.2	0.0051
			7.3	0.00509
			7.4	0.00507
			7.5	0.00505
			7.6	0.00503
			7.7	0.00501
			7.8	0.005
			7.9	0.00498
			8	0.00496
			8.1	0.00495
			8.2	0.00493
			8.3	0.00491
			8.4	0.0049
			8.5	0.00488
			8.6	0.00487
			8.7	0.00485
			8.8	0.00484
			8.9	0.00482
			9	0.00481
			9.1	0.0048
			9.2	0.00478
			9.3	0.00477
			9.4	0.00476
			9.5	0.00474
			9.6	0.00473
			9.7	0.00472
			9.8	0.0047
			9.9	0.00469
			10	0.00468
			10.1	0.00467
			10.2	0.00466
			10.3	0.00465
			10.4	0.00463
			10.5	0.00462
			10.6	0.00461
			10.7	0.0046
			10.8	0.00459
			10.9	0.00458
			11	0.00457
			11.1	0.00456
			11.2	0.00455
			11.3	0.00454
			11.4	0.00453
			11.5	0.00452
			11.6	0.00451
			11.7204	0.0045
			11.8204	0.00448
			11.9204	0.00448
			12.0204	0.00447
			12.1204	0.00446
			12.2204	0.00445
			12.3204	0.00444
			12.4204	0.00443
			12.5204	0.00442
			12.6204	0.00441
			12.7204	0.0044
			12.8204	0.00439
			12.9204	0.00439
			13.0204	0.00438
			13.1204	0.00437
			13.2204	0.00436
			13.3204	0.00435
			13.4204	0.00434
			13.5204	0.00434
			13.6204	0.00433
			13.7204	0.00432
			13.8204	0.00431
			13.9204	0.00431
			14.0204	0.0043
			14.1204	0.00429
			14.2204	0.00428
			14.3204	0.00428
			14.4204	0.00427
			14.5204	0.00426
			14.6204	0.00425
			14.7204	0.00425
			14.8204	0.00424
			14.9204	0.00423
			15.0204	0.00423
			15.1204	0.00422
			15.2204	0.00421
			15.3204	0.00421
			15.4204	0.0042
			15.5204	0.00419
			15.6204	0.00419
			15.7204	0.00418
			15.8204	0.00417
			15.9204	0.00417
			16.0204	0.00416
			16.1204	0.00415
			16.2204	0.00415
			16.3204	0.00414
			16.4204	0.00413
			16.5204	0.00413
			16.6204	0.00412
			16.7204	0.00412
			16.8204	0.00411
			16.9204	0.0041
			17.0204	0.0041
			17.1204	0.00409
			17.2204	0.00409
			17.3204	0.00408
			17.4204	0.00407
			17.5204	0.00407
			17.6204	0.00406
			17.7204	0.00406
			17.8204	0.00405
			17.9204	0.00405
			18.0204	0.00404
			18.1204	0.00404
			18.2204	0.00403
			18.3204	0.00402
			18.4204	0.00402
			18.5204	0.00401
			18.6204	0.00401
			18.7204	0.004
			18.8204	0.004
			18.9204	0.00399
			19.0204	0.00399
			19.1204	0.00398
			19.2204	0.00398
			19.3204	0.00397
			19.4204	0.00397
			19.5204	0.00396
			19.6204	0.00396
			19.7204	0.00395
			19.8204	0.00395
			19.9204	0.00394
			20.0204	0.00394
			20.1204	0.00393
			20.2204	0.00393
			20.3204	0.00392
			20.4204	0.00392
			20.5204	0.00391
			20.6204	0.00391
			20.7204	0.0039
			20.8204	0.0039
			20.9204	0.00389
			21.0204	0.00389
			21.1204	0.00389
			21.2204	0.00388
			21.3204	0.00388
			21.4204	0.00387
			21.5204	0.00387
			21.6204	0.00386
			21.7204	0.00386
			21.8204	0.00385
			21.9204	0.00385
			22.0204	0.00385
			22.1204	0.00384
			22.2204	0.00384
			22.3204	0.00383
			22.4204	0.00383
			22.5204	0.00382
			22.6204	0.00382
			22.7204	0.00382
			22.8204	0.00381
			22.9204	0.00381
			23.0204	0.0038
			23.1204	0.0038
			23.2204	0.0038
			23.3204	0.00379
			23.4204	0.00379
			23.5204	0.00378
			23.6204	0.00378
			23.7204	0.00378
			23.8204	0.00377
			23.9204	0.00377
			24.0204	0.00376
			24.1204	0.00376
			24.2204	0.00376
			24.3204	0.00375
			24.4204	0.00375
			24.5204	0.00374
			24.6204	0.00374
			24.7204	0.00374
			24.8204	0.00373
			24.9204	0.00373
			25.0204	0.00373
			25.1204	0.00372
			25.2204	0.00372
			25.3204	0.00371
			25.4204	0.00371
			25.5204	0.00371
			25.6204	0.0037
			25.7204	0.0037
			25.8204	0.0037
			25.9204	0.00369
			26.0204	0.00369
			26.1204	0.00369
			26.2204	0.00368
			26.3204	0.00368
			26.4204	0.00367
			26.5204	0.00367
			26.6204	0.00367
			26.7204	0.00366
			26.8204	0.00366
			26.9204	0.00366
			27.0204	0.00365
			27.1204	0.00365
			27.2204	0.00365
			27.3204	0.00364
			27.4204	0.00364
			27.5204	0.00364
			27.6204	0.00363
			27.7204	0.00363
			27.8204	0.00363
			27.9204	0.00362
			28.0204	0.00362
			28.1204	0.00362
			28.2204	0.00361
			28.3204	0.00361
			28.4204	0.00361
			28.5204	0.0036
			28.6204	0.0036
			28.7204	0.0036
			28.8204	0.00359
			28.9204	0.00359
			29.0204	0.00359
			29.1204	0.00359
			29.2204	0.00358
			29.3204	0.00358
			29.4204	0.00358
			29.5204	0.00357
			29.6204	0.00357
			29.7204	0.00357
			29.8204	0.00356
			29.9204	0.00356
			30.0204	0.00356
			30.1204	0.00355
			30.2204	0.00355
			30.3204	0.00355
			30.4204	0.00355
			30.5204	0.00354
			30.6204	0.00354
			30.7204	0.00354
			30.8204	0.00353
			30.9204	0.00353
			31.0204	0.00353
			31.1204	0.00352
			31.2204	0.00352
			31.3204	0.00352
			31.4204	0.00352
			31.5204	0.00351
			31.6204	0.00351
			31.7204	0.00351
			31.8204	0.0035
			31.9204	0.0035
			32.0204	0.0035
			32.1204	0.0035
			32.2204	0.00349
			32.3204	0.00349
			32.4204	0.00349
			32.5204	0.00349
			32.6204	0.00348
			32.7204	0.00348
			32.8204	0.00348
			32.9204	0.00347
			33.0204	0.00347
			33.1204	0.00347
			33.2204	0.00347
			33.3204	0.00346
			33.4204	0.00346
			33.5204	0.00346
			33.6204	0.00346
			33.7204	0.00345
			33.8204	0.00345
			33.9204	0.00345
			34.0204	0.00344
			34.1204	0.00344
			34.2204	0.00344
			34.3204	0.00344
			34.4204	0.00343
			34.5204	0.00343
			34.6204	0.00343
			34.7204	0.00343
			34.8204	0.00342
			34.9204	0.00342
			35.0204	0.00342
			35.1204	0.00342
			35.2204	0.00341
			35.3204	0.00341
			35.4204	0.00341
			35.5204	0.00341
			35.6204	0.0034
			35.7204	0.0034
			35.8204	0.0034
			35.9204	0.0034
			36.0204	0.00339
			36.1204	0.00339
			36.2204	0.00339
			36.3204	0.00339
			36.4204	0.00338
			36.5204	0.00338
			36.6204	0.00338
			36.7204	0.00338
			36.8204	0.00337
			36.9204	0.00337
			37.0204	0.00337
			37.1204	0.00337
			37.2204	0.00337
			37.3204	0.00336
			37.4204	0.00336
			37.5204	0.00336
			37.6204	0.00336
			37.7204	0.00335
			37.8204	0.00335
			37.9204	0.00335
			38.0204	0.00335
			38.1204	0.00334
			38.2204	0.00334
			38.3204	0.00334
			38.4204	0.00334
			38.5204	0.00333
			38.6204	0.00333
			38.7204	0.00333
			38.8204	0.00333
			38.9204	0.00333
			39.0204	0.00332
			39.1204	0.00332
			39.2204	0.00332
			39.3204	0.00332
			39.4204	0.00331
			39.5204	0.00331
			39.6204	0.00331
			39.7204	0.00331
			39.8204	0.00331
			39.9204	0.0033
			40.0204	0.0033
			40.1204	0.0033
			40.2204	0.0033
			40.3204	0.00329
			40.4204	0.00329
			40.5204	0.00329
			40.6204	0.00329
			40.7204	0.00329
			40.8204	0.00328
			40.9204	0.00328
			41.0204	0.00328
			41.1204	0.00328
			41.2204	0.00328
			41.3204	0.00327
			41.4204	0.00327
			41.5204	0.00327
			41.6204	0.00327
			41.7204	0.00327
			41.8204	0.00326
			41.9204	0.00326
			42.0204	0.00326
			42.1204	0.00326
			42.2204	0.00326
			42.3204	0.00325
			42.4204	0.00325
			42.5204	0.00325
			42.6204	0.00325
			42.7204	0.00324
			42.8204	0.00324
			42.9204	0.00324
			43.0204	0.00324
			43.1204	0.00324
			43.2204	0.00323
			43.3204	0.00323
			43.4204	0.00323
			43.5204	0.00323
			43.6204	0.00323
			43.7204	0.00322
			43.8204	0.00322
			43.9204	0.00322
			44.0204	0.00322
			44.1204	0.00322
			44.2204	0.00321
			44.3204	0.00321
			44.4204	0.00321
			44.5204	0.00321
			44.6204	0.00321
			44.7204	0.00321
			44.8204	0.0032
			44.9204	0.0032
			45.0204	0.0032
			45.1204	0.0032
			45.2204	0.0032
			45.3204	0.00319
			45.4204	0.00319
			45.5204	0.00319
			45.6204	0.00319
			45.7204	0.00319
			45.8204	0.00318
			45.9204	0.00318
			46.0204	0.00318
			46.1204	0.00318
			46.2204	0.00318
			46.3204	0.00318
			46.4204	0.00317
			46.5204	0.00317
			46.6204	0.00317
			46.7204	0.00317
			46.8204	0.00317
			46.9204	0.00316
			47.0204	0.00316
			47.1204	0.00316
			47.2204	0.00316
			47.3204	0.00316
			47.4204	0.00315
			47.5204	0.00315
			47.6204	0.00315
			47.7204	0.00315
			47.8204	0.00315
			47.9204	0.00315
			48.0204	0.00314
			48.1204	0.00314
			48.2204	0.00314
			48.3204	0.00314
			48.4204	0.00314
			48.5204	0.00314
			48.6204	0.00313
			48.7204	0.00313
			48.8204	0.00313
			48.9204	0.00313
			49.0204	0.00313
			49.1204	0.00312
			49.2204	0.00312
			49.3204	0.00312
			49.4204	0.00312
			49.5204	0.00312
			49.6204	0.00312
			49.7204	0.00311
			49.8204	0.00311
			49.9204	0.00311
			50.0204	0.00311
			50.1204	0.00311
			50.2204	0.00311
			50.3204	0.0031
			50.4204	0.0031
			50.5204	0.0031
			50.6204	0.0031
			50.7204	0.0031
			50.8204	0.0031
			50.9204	0.00309
			51.0204	0.00309
			51.1204	0.00309
			51.2204	0.00309
			51.3204	0.00309
			51.4204	0.00309
			51.5204	0.00308
			51.6204	0.00308
			51.7204	0.00308
			51.8204	0.00308
			51.9204	0.00308
			52.0204	0.00308
			52.1204	0.00307
			52.2204	0.00307
			52.3204	0.00307
			52.4204	0.00307
			52.5204	0.00307
			52.6204	0.00307
			52.7204	0.00307
			52.8204	0.00306
			52.9204	0.00306
			53.0204	0.00306
			53.1204	0.00306
			53.2204	0.00306
			53.3204	0.00306
			53.4204	0.00305
			53.5204	0.00305
			53.6204	0.00305
			53.7204	0.00305
			53.8204	0.00305
			53.9204	0.00305
			54.0204	0.00304
			54.1204	0.00304
			54.2204	0.00304
			54.3204	0.00304
			54.4204	0.00304
			54.5204	0.00304
			54.6204	0.00304
			54.7204	0.00303
			54.8204	0.00303
			54.9204	0.00303
			55.0204	0.00303
			55.1204	0.00303
			55.2204	0.00303
			55.3204	0.00302
			55.4204	0.00302
			55.5204	0.00302
			55.6204	0.00302
			55.7204	0.00302
			55.8204	0.00302
			55.9204	0.00302
			56.0204	0.00301
			56.1204	0.00301
			56.2204	0.00301
			56.3204	0.00301
			56.4204	0.00301
			56.5204	0.00301
			56.6204	0.00301
			56.7204	0.003
			56.8204	0.003
			56.9204	0.003
			57.0204	0.003
			57.1204	0.003
			57.2204	0.003
			57.3204	0.003
			57.4204	0.00299
			57.5204	0.00299
			57.6204	0.00299
			57.7204	0.00299
			57.8204	0.00299
			57.9204	0.00299
			58.0204	0.00299
			58.1204	0.00298
			58.2204	0.00298
			58.3204	0.00298
			58.4204	0.00298
			58.5204	0.00298
			58.6204	0.00298
			58.7204	0.00298
			58.8204	0.00297
			58.9204	0.00297
			59.0204	0.00297
			59.1204	0.00297
			59.2204	0.00297
			59.3204	0.00297
			59.4204	0.00297
			59.5204	0.00296
			59.6204	0.00296
			59.7204	0.00296
			59.8204	0.00296
			59.9204	0.00296
			60.0204	0.00296
			60.1204	0.00296
			60.2204	0.00295
			60.3204	0.00295
			60.4204	0.00295
			60.5204	0.00295
			60.6204	0.00295
			60.7204	0.00295
			60.8204	0.00295
			60.9204	0.00294
			61.0204	0.00294
			61.1204	0.00294
			61.2204	0.00294
			61.3204	0.00294
			61.4204	0.00294
			61.5204	0.00294
			61.6204	0.00294
			61.7204	0.00293
			61.8204	0.00293
			61.9204	0.00293
			62.0204	0.00293
			62.1204	0.00293
			62.2204	0.00293
			62.3204	0.00293
			62.4204	0.00292
			62.5204	0.00292
			62.6204	0.00292
			62.7204	0.00292
			62.8204	0.00292
			62.9204	0.00292
			63.0204	0.00292
			63.1204	0.00292
			63.2204	0.00291
			63.3204	0.00291
			63.4204	0.00291
			63.5204	0.00291
			63.6204	0.00291
			63.7204	0.00291
			63.8204	0.00291
			63.9204	0.00291
			64.0204	0.0029
			64.1204	0.0029
			64.2204	0.0029
			64.3204	0.0029
			64.4204	0.0029
			64.5204	0.0029
			64.6204	0.0029
			64.7204	0.0029
			64.8204	0.00289
			64.9204	0.00289
			65.0204	0.00289
			65.1204	0.00289
			65.2204	0.00289
			65.3204	0.00289
			65.4204	0.00289
			65.5204	0.00289
			65.6204	0.00288
			65.7204	0.00288
			65.8204	0.00288
			65.9204	0.00288
			66.0204	0.00288
			66.1204	0.00288
			66.2204	0.00288
			66.3204	0.00288
			66.4204	0.00287
			66.5204	0.00287
			66.6204	0.00287
			66.7204	0.00287
			66.8204	0.00287
			66.9204	0.00287
			67.0204	0.00287
			67.1204	0.00287
			67.2204	0.00286
			67.3204	0.00286
			67.4204	0.00286
			67.5204	0.00286
			67.6204	0.00286
			67.7204	0.00286
			67.8204	0.00286
			67.9204	0.00286
			68.0204	0.00286
			68.1204	0.00285
			68.2204	0.00285
			68.3204	0.00285
			68.4204	0.00285
			68.5204	0.00285
			68.6204	0.00285
			68.7204	0.00285
			68.8204	0.00285
			68.9204	0.00284
			69.0204	0.00284
			69.1204	0.00284
			69.2204	0.00284
			69.3204	0.00284
			69.4204	0.00284
			69.5204	0.00284
			69.6204	0.00284
			69.7204	0.00284
			69.8204	0.00283
			69.9204	0.00283
			70.0204	0.00283
			70.1204	0.00283
			70.2204	0.00283
			70.3204	0.00283
			70.4204	0.00283
			70.5204	0.00283
			70.6204	0.00282
			70.7204	0.00282
			70.8204	0.00282
			70.9204	0.00282
			71.0204	0.00282
			71.1204	0.00282
			71.2204	0.00282
			71.3204	0.00282
			71.4204	0.00282
			71.5204	0.00281
			71.6204	0.00281
			71.7204	0.00281
			71.8204	0.00281
			71.9204	0.00281
			72.0204	0.00281
			72.1204	0.00281
			72.2204	0.00281
			72.3204	0.00281
			72.4204	0.0028
			72.5204	0.0028
			72.6204	0.0028
			72.7204	0.0028
			72.8204	0.0028
			72.9204	0.0028
			73.0204	0.0028
			73.1204	0.0028
			73.2204	0.0028
			73.3204	0.00279
			73.4204	0.00279
			73.5204	0.00279
			73.6204	0.00279
			73.7204	0.00279
			73.8204	0.00279
			73.9204	0.00279
			74.0204	0.00279
			74.1204	0.00279
			74.2204	0.00279
			74.3204	0.00278
			74.4204	0.00278
			74.5204	0.00278
			74.6204	0.00278
			74.7204	0.00278
			74.8204	0.00278
			74.9204	0.00278
			75.0204	0.00278
			75.1204	0.00278
			75.2204	0.00277
			75.3204	0.00277
			75.4204	0.00277
			75.5204	0.00277
			75.6204	0.00277
			75.7204	0.00277
			75.8204	0.00277
			75.9204	0.00277
			76.0204	0.00277
			76.1204	0.00277
			76.2204	0.00276
			76.3204	0.00276
			76.4204	0.00276
			76.5204	0.00276
			76.6204	0.00276
			76.7204	0.00276
			76.8204	0.00276
			76.9204	0.00276
			77.0204	0.00276
			77.1204	0.00275
			77.2204	0.00275
			77.3204	0.00275
			77.4204	0.00275
			77.5204	0.00275
			77.6204	0.00275
			77.7204	0.00275
			77.8204	0.00275
			77.9204	0.00275
			78.0204	0.00275
			78.1204	0.00274
			78.2204	0.00274
			78.3204	0.00274
			78.4204	0.00274
			78.5204	0.00274
			78.6204	0.00274
			78.7204	0.00274
			78.8204	0.00274
			78.9204	0.00274
			79.0204	0.00274
			79.1204	0.00273
			79.2204	0.00273
			79.3204	0.00273
			79.4204	0.00273
			79.5204	0.00273
			79.6204	0.00273
			79.7204	0.00273
			79.8204	0.00273
			79.9204	0.00273
			80.0204	0.00273
			80.1204	0.00272
			80.2204	0.00272
			80.3204	0.00272
			80.4204	0.00272
			80.5204	0.00272
			80.6204	0.00272
			80.7204	0.00272
			80.8204	0.00272
			80.9204	0.00272
			81.0204	0.00272
			81.1204	0.00271
			81.2204	0.00271
			81.3204	0.00271
			81.4204	0.00271
			81.5204	0.00271
			81.6204	0.00271
			81.7204	0.00271
			81.8204	0.00271
			81.9204	0.00271
			82.0204	0.00271
			82.1204	0.00271
			82.2204	0.0027
			82.3204	0.0027
			82.4204	0.0027
			82.5204	0.0027
			82.6204	0.0027
			82.7204	0.0027
			82.8204	0.0027
			82.9204	0.0027
			83.0204	0.0027
			83.1204	0.0027
			83.2204	0.00269
			83.3204	0.00269
			83.4204	0.00269
			83.5204	0.00269
			83.6204	0.00269
			83.7204	0.00269
			83.8204	0.00269
			83.9204	0.00269
			84.0204	0.00269
			84.1204	0.00269
			84.2204	0.00269
			84.3204	0.00268
			84.4204	0.00268
			84.5204	0.00268
			84.6204	0.00268
			84.7204	0.00268
			84.8204	0.00268
			84.9204	0.00268
			85.0204	0.00268
			85.1204	0.00268
			85.2204	0.00268
			85.3204	0.00268
			85.4204	0.00267
			85.5204	0.00267
			85.6204	0.00267
			85.7204	0.00267
			85.8204	0.00267
			85.9204	0.00267
			86.0204	0.00267
			86.1204	0.00267
			86.2204	0.00267
			86.3204	0.00267
			86.4204	0.00267
			86.5204	0.00266
			86.6204	0.00266
			86.7204	0.00266
			86.8204	0.00266
			86.9204	0.00266
			87.0204	0.00266
			87.1204	0.00266
			87.2204	0.00266
			87.3204	0.00266
			87.4204	0.00266
			87.5204	0.00266
			87.6204	0.00265
			87.7204	0.00265
			87.8204	0.00265
			87.9204	0.00265
			88.0204	0.00265
			88.1204	0.00265
			88.2204	0.00265
			88.3204	0.00265
			88.4204	0.00265
			88.5204	0.00265
			88.6204	0.00265
			88.7204	0.00265
			88.8204	0.00264
			88.9204	0.00264
			89.0204	0.00264
			89.1204	0.00264
			89.2204	0.00264
			89.3204	0.00264
			89.4204	0.00264
			89.5204	0.00264
			89.6204	0.00264
			89.7204	0.00264
			89.8204	0.00264
			89.9204	0.00263
			90.0204	0.00263
			90.1204	0.00263
			90.2204	0.00263
			90.3204	0.00263
			90.4204	0.00263
			90.5204	0.00263
			90.6204	0.00263
			90.7204	0.00263
			90.8204	0.00263
			90.9204	0.00263
			91.0204	0.00263
			91.1204	0.00262
			91.2204	0.00262
			91.3204	0.00262
			91.4204	0.00262
			91.5204	0.00262
			91.6204	0.00262
			91.7204	0.00262
			91.8204	0.00262
			91.9204	0.00262
			92.0204	0.00262
			92.1204	0.00262
			92.2204	0.00262
			92.3204	0.00261
			92.4204	0.00261
			92.5204	0.00261
			92.6204	0.00261
			92.7204	0.00261
			92.8204	0.00261
			92.9204	0.00261
			93.0204	0.00261
			93.1204	0.00261
			93.2204	0.00261
			93.3204	0.00261
			93.4204	0.00261
			93.5204	0.0026
			93.6204	0.0026
			93.7204	0.0026
			93.8204	0.0026
			93.9204	0.0026
			94.0204	0.0026
			94.1204	0.0026
			94.2204	0.0026
			94.3204	0.0026
			94.4204	0.0026
			94.5204	0.0026
			94.6204	0.0026
			94.7204	0.0026
			94.8204	0.00259
			94.9204	0.00259
			95.0204	0.00259
			95.1204	0.00259
			95.2204	0.00259
			95.3204	0.00259
			95.4204	0.00259
			95.5204	0.00259
			95.6204	0.00259
			95.7204	0.00259
			95.8204	0.00259
			95.9204	0.00259
			96.0204	0.00258
			96.1204	0.00258
			96.2204	0.00258
			96.3204	0.00258
			96.4204	0.00258
			96.5204	0.00258
			96.6204	0.00258
			96.7204	0.00258
			96.8204	0.00258
			96.9204	0.00258
			97.0204	0.00258
			97.1204	0.00258
			97.2204	0.00258
			97.3204	0.00257
			97.4204	0.00257
			97.5204	0.00257
			97.6204	0.00257
			97.7204	0.00257
			97.8204	0.00257
			97.9204	0.00257
			98.0204	0.00257
			98.1204	0.00257
			98.2204	0.00257
			98.3204	0.00257
			98.4204	0.00257
			98.5204	0.00257
			98.6204	0.00256
			98.7204	0.00256
			98.8204	0.00256
			98.9204	0.00256
			99.0204	0.00256
			99.1204	0.00256
			99.2204	0.00256
			99.3204	0.00256
			99.4204	0.00256
			99.5204	0.00256
			99.6204	0.00256
			99.7204	0.00256
			99.8204	0.00256
			99.9204	0.00255
			100.02	0.00255
			100.12	0.00255
			100.22	0.00255
			100.32	0.00255
			100.42	0.00255
			100.52	0.00255
			100.62	0.00255
			100.72	0.00255
			100.82	0.00255
			100.92	0.00255
			101.02	0.00255
			101.12	0.00255
			101.22	0.00254
			101.32	0.00254
			101.42	0.00254
			101.52	0.00254
			101.62	0.00254
			101.72	0.00254
			101.82	0.00254
			101.92	0.00254
			102.02	0.00254
			102.12	0.00254
			102.22	0.00254
			102.32	0.00254
			102.42	0.00254
			102.52	0.00254
			102.62	0.00253
			102.72	0.00253
			102.82	0.00253
			102.92	0.00253
			103.02	0.00253
			103.12	0.00253
			103.22	0.00253
			103.32	0.00253
			103.42	0.00253
			103.52	0.00253
			103.62	0.00253
			103.72	0.00253
			103.82	0.00253
			103.92	0.00253
			104.02	0.00252
			104.12	0.00252
			104.22	0.00252
			104.32	0.00252
			104.42	0.00252
			104.52	0.00252
			104.62	0.00252
			104.72	0.00252
			104.82	0.00252
			104.92	0.00252
			105.02	0.00252
			105.12	0.00252
			105.22	0.00252
			105.32	0.00252
			105.42	0.00251
			105.52	0.00251
			105.62	0.00251
			105.72	0.00251
			105.82	0.00251
			105.92	0.00251
			106.02	0.00251
			106.12	0.00251
			106.22	0.00251
			106.32	0.00251
			106.42	0.00251
			106.52	0.00251
			106.62	0.00251
			106.72	0.00251
			106.82	0.0025
			106.92	0.0025
			107.02	0.0025
			107.12	0.0025
			107.22	0.0025
			107.32	0.0025
			107.42	0.0025
			107.52	0.0025
			107.62	0.0025
			107.72	0.0025
			107.82	0.0025
			107.92	0.0025
			108.02	0.0025
			108.12	0.0025
			108.22	0.0025
			108.32	0.00249
			108.42	0.00249
			108.52	0.00249
			108.62	0.00249
			108.72	0.00249
			108.82	0.00249
			108.92	0.00249
			109.02	0.00249
			109.12	0.00249
			109.22	0.00249
			109.32	0.00249
			109.42	0.00249
			109.52	0.00249
			109.62	0.00249
			109.72	0.00248
			109.82	0.00248
			109.92	0.00248
			110.02	0.00248
			110.12	0.00248
			110.22	0.00248
			110.32	0.00248
			110.42	0.00248
			110.52	0.00248
			110.62	0.00248
			110.72	0.00248
			110.82	0.00248
			110.92	0.00248
			111.02	0.00248
			111.12	0.00248
			111.22	0.00247
			111.32	0.00247
			111.42	0.00247
			111.52	0.00247
			111.62	0.00247
			111.72	0.00247
			111.82	0.00247
			111.92	0.00247
			112.02	0.00247
			112.12	0.00247
			112.22	0.00247
			112.32	0.00247
			112.42	0.00247
			112.52	0.00247
			112.62	0.00247
			112.72	0.00247
			112.82	0.00246
			112.92	0.00246
			113.02	0.00246
			113.12	0.00246
			113.22	0.00246
			113.32	0.00246
			113.42	0.00246
			113.52	0.00246
			113.62	0.00246
			113.72	0.00246
			113.82	0.00246
			113.92	0.00246
			114.02	0.00246
			114.12	0.00246
			114.22	0.00246
			114.32	0.00245
			114.42	0.00245
			114.52	0.00245
			114.62	0.00245
			114.72	0.00245
			114.82	0.00245
			114.92	0.00245
			115.02	0.00245
			115.12	0.00245
			115.22	0.00245
			115.32	0.00245
			115.42	0.00245
			115.52	0.00245
			115.62	0.00245
			115.72	0.00245
			115.82	0.00245
			115.92	0.00244
			116.02	0.00244
			116.12	0.00244
			116.22	0.00244
			116.32	0.00244
			116.42	0.00244
			116.52	0.00244
			116.62	0.00244
			116.72	0.00244
			116.82	0.00244
			116.92	0.00244
			117.02	0.00244
			117.12	0.00244
			117.22	0.00244
			117.32	0.00244
			117.42	0.00244
			117.52	0.00243
			117.62	0.00243
			117.72	0.00243
			117.82	0.00243
			117.92	0.00243
			118.02	0.00243
			118.12	0.00243
			118.22	0.00243
			118.32	0.00243
			118.42	0.00243
			118.52	0.00243
			118.62	0.00243
			118.72	0.00243
			118.82	0.00243
			118.92	0.00243
			119.02	0.00243
			119.12	0.00243
			119.22	0.00242
			119.32	0.00242
			119.42	0.00242
			119.52	0.00242
			119.62	0.00242
			119.72	0.00242
			119.82	0.00242
			119.92	0.00242
			120.02	0.00242
			120.12	0.00242
			120.22	0.00242
			120.32	0.00242
			120.42	0.00242
			120.52	0.00242
			120.62	0.00242
			120.72	0.00242
			120.82	0.00241
			120.92	0.00241
			121.02	0.00241
			121.12	0.00241
			121.22	0.00241
			121.32	0.00241
			121.42	0.00241
			121.52	0.00241
			121.62	0.00241
			121.72	0.00241
			121.82	0.00241
			121.92	0.00241
			122.02	0.00241
			122.12	0.00241
			122.22	0.00241
			122.32	0.00241
			122.42	0.00241
			122.52	0.0024
			122.62	0.0024
			122.72	0.0024
			122.82	0.0024
			122.92	0.0024
			123.02	0.0024
			123.12	0.0024
			123.22	0.0024
			123.32	0.0024
			123.42	0.0024
			123.52	0.0024
			123.62	0.0024
			123.72	0.0024
			123.82	0.0024
			123.92	0.0024
			124.02	0.0024
			124.12	0.0024
			124.22	0.00239
			124.32	0.00239
			124.42	0.00239
			124.52	0.00239
			124.62	0.00239
			124.72	0.00239
			124.82	0.00239
			124.92	0.00239
			125.02	0.00239
			125.12	0.00239
			125.22	0.00239
			125.32	0.00239
			125.42	0.00239
			125.52	0.00239
			125.62	0.00239
			125.72	0.00239
			125.82	0.00239
			125.92	0.00239
			126.02	0.00238
			126.12	0.00238
			126.22	0.00238
			126.32	0.00238
			126.42	0.00238
			126.52	0.00238
			126.62	0.00238
			126.72	0.00238
			126.82	0.00238
			126.92	0.00238
			127.02	0.00238
			127.12	0.00238
			127.22	0.00238
			127.32	0.00238
			127.42	0.00238
			127.52	0.00238
			127.62	0.00238
			127.72	0.00237
			127.82	0.00237
			127.92	0.00237
			128.02	0.00237
			128.12	0.00237
			128.22	0.00237
			128.32	0.00237
			128.42	0.00237
			128.52	0.00237
			128.62	0.00237
			128.72	0.00237
			128.82	0.00237
			128.92	0.00237
			129.02	0.00237
			129.12	0.00237
			129.22	0.00237
			129.32	0.00237
			129.42	0.00237
			129.52	0.00236
			129.62	0.00236
			129.72	0.00236
			129.82	0.00236
			129.92	0.00236
			130.02	0.00236
			130.12	0.00236
			130.22	0.00236
			130.32	0.00236
			130.42	0.00236
			130.52	0.00236
			130.62	0.00236
			130.72	0.00236
			130.82	0.00236
			130.92	0.00236
			131.02	0.00236
			131.12	0.00236
			131.22	0.00236
			131.32	0.00235
			131.42	0.00235
			131.52	0.00235
			131.62	0.00235
			131.72	0.00235
			131.82	0.00235
			131.92	0.00235
			132.02	0.00235
			132.12	0.00235
			132.22	0.00235
			132.32	0.00235
			132.42	0.00235
			132.52	0.00235
			132.62	0.00235
			132.72	0.00235
			132.82	0.00235
			132.92	0.00235
			133.02	0.00235
			133.12	0.00235
			133.22	0.00234
			133.32	0.00234
			133.42	0.00234
			133.52	0.00234
			133.62	0.00234
			133.72	0.00234
			133.82	0.00234
			133.92	0.00234
			134.02	0.00234
			134.12	0.00234
			134.22	0.00234
			134.32	0.00234
			134.42	0.00234
			134.52	0.00234
			134.62	0.00234
			134.72	0.00234
			134.82	0.00234
			134.92	0.00234
			135.02	0.00234
			135.12	0.00233
			135.22	0.00233
			135.32	0.00233
			135.42	0.00233
			135.52	0.00233
			135.62	0.00233
			135.72	0.00233
			135.82	0.00233
			135.92	0.00233
			136.02	0.00233
			136.12	0.00233
			136.22	0.00233
			136.32	0.00233
			136.42	0.00233
			136.52	0.00233
			136.62	0.00233
			136.72	0.00233
			136.82	0.00233
			136.92	0.00233
			137.02	0.00233
			137.12	0.00232
			137.22	0.00232
			137.32	0.00232
			137.42	0.00232
			137.52	0.00232
			137.62	0.00232
			137.72	0.00232
			137.82	0.00232
			137.92	0.00232
			138.02	0.00232
			138.12	0.00232
			138.22	0.00232
			138.32	0.00232
			138.42	0.00232
			138.52	0.00232
			138.62	0.00232
			138.72	0.00232
			138.82	0.00232
			138.92	0.00232
			139.02	0.00232
			139.12	0.00231
			139.22	0.00231
			139.32	0.00231
			139.42	0.00231
			139.52	0.00231
			139.62	0.00231
			139.72	0.00231
			139.82	0.00231
			139.92	0.00231
			140.02	0.00231
			140.12	0.00231
			140.22	0.00231
			140.32	0.00231
			140.42	0.00231
			140.52	0.00231
			140.62	0.00231
			140.72	0.00231
			140.82	0.00231
			140.92	0.00231
			141.02	0.00231
			141.12	0.0023
			141.22	0.0023
			141.32	0.0023
			141.42	0.0023
			141.52	0.0023
			141.62	0.0023
			141.72	0.0023
			141.82	0.0023
			141.92	0.0023
			142.02	0.0023
			142.12	0.0023
			142.22	0.0023
			142.32	0.0023
			142.42	0.0023
			142.52	0.0023
			142.62	0.0023
			142.72	0.0023
			142.82	0.0023
			142.92	0.0023
			143.02	0.0023
			143.12	0.00229
			143.22	0.00229
			143.32	0.00229
			143.42	0.00229
			143.52	0.00229
			143.62	0.00229
			143.72	0.00229
			143.82	0.00229
			143.92	0.00229
			144.02	0.00229
			144.12	0.00229
			144.22	0.00229
			144.32	0.00229
			144.42	0.00229
			144.52	0.00229
			144.62	0.00229
			144.72	0.00229
			144.82	0.00229
			144.92	0.00229
			145.02	0.00229
			145.12	0.00229
			145.22	0.00228
			145.32	0.00228
			145.42	0.00228
			145.52	0.00228
			145.62	0.00228
			145.72	0.00228
			145.82	0.00228
			145.92	0.00228
			146.02	0.00228
			146.12	0.00228
			146.22	0.00228
			146.32	0.00228
			146.42	0.00228
			146.52	0.00228
			146.62	0.00228
			146.72	0.00228
			146.82	0.00228
			146.92	0.00228
			147.02	0.00228
			147.12	0.00228
			147.22	0.00228
			147.32	0.00228
			147.42	0.00227
			147.52	0.00227
			147.62	0.00227
			147.72	0.00227
			147.82	0.00227
			147.92	0.00227
			148.02	0.00227
			148.12	0.00227
			148.22	0.00227
			148.32	0.00227
			148.42	0.00227
			148.52	0.00227
			148.62	0.00227
			148.72	0.00227
			148.82	0.00227
			148.92	0.00227
			149.02	0.00227
			149.12	0.00227
			149.22	0.00227
			149.32	0.00227
			149.42	0.00227
			149.52	0.00227
			149.62	0.00226
			149.72	0.00226
			149.82	0.00226
			149.92	0.00226
			150.02	0.00226
			150.12	0.00226
			150.22	0.00226
			150.32	0.00226
			150.42	0.00226
			150.52	0.00226
			150.62	0.00226
			150.72	0.00226
			150.82	0.00226
			150.92	0.00226
			151.02	0.00226
			151.12	0.00226
			151.22	0.00226
			151.32	0.00226
			151.42	0.00226
			151.52	0.00226
			151.62	0.00226
			151.72	0.00226
			151.82	0.00225
			151.92	0.00225
			152.02	0.00225
			152.12	0.00225
			152.22	0.00225
			152.32	0.00225
			152.42	0.00225
			152.52	0.00225
			152.62	0.00225
			152.72	0.00225
			152.82	0.00225
			152.92	0.00225
			153.02	0.00225
			153.12	0.00225
			153.22	0.00225
			153.32	0.00225
			153.42	0.00225
			153.52	0.00225
			153.62	0.00225
			153.72	0.00225
			153.82	0.00225
			153.92	0.00225
			154.02	0.00224
			154.12	0.00224
			154.22	0.00224
			154.32	0.00224
			154.42	0.00224
			154.52	0.00224
			154.62	0.00224
			154.72	0.00224
			154.82	0.00224
			154.92	0.00224
			155.02	0.00224
			155.12	0.00224
			155.22	0.00224
			155.32	0.00224
			155.42	0.00224
			155.52	0.00224
			155.62	0.00224
			155.72	0.00224
			155.82	0.00224
			155.92	0.00224
			156.02	0.00224
			156.12	0.00224
			156.22	0.00224
			156.32	0.00224
			156.42	0.00223
			156.52	0.00223
			156.62	0.00223
			156.72	0.00223
			156.82	0.00223
			156.92	0.00223
			157.02	0.00223
			157.12	0.00223
			157.22	0.00223
			157.32	0.00223
			157.42	0.00223
			157.52	0.00223
			157.62	0.00223
			157.72	0.00223
			157.82	0.00223
			157.92	0.00223
			158.02	0.00223
			158.12	0.00223
			158.22	0.00223
			158.32	0.00223
			158.42	0.00223
			158.52	0.00223
			158.62	0.00223
			158.72	0.00223
			158.82	0.00222
			158.92	0.00222
			159.02	0.00222
			159.12	0.00222
			159.22	0.00222
			159.32	0.00222
			159.42	0.00222
			159.52	0.00222
			159.62	0.00222
			159.72	0.00222
			159.82	0.00222
			159.92	0.00222
			160.02	0.00222
			160.12	0.00222
			160.22	0.00222
			160.32	0.00222
			160.42	0.00222
			160.52	0.00222
			160.62	0.00222
			160.72	0.00222
			160.82	0.00222
			160.92	0.00222
			161.02	0.00222
			161.12	0.00222
			161.22	0.00221
			161.32	0.00221
			161.42	0.00221
			161.52	0.00221
			161.62	0.00221
			161.72	0.00221
			161.82	0.00221
			161.92	0.00221
			162.02	0.00221
			162.12	0.00221
			162.22	0.00221
			162.32	0.00221
			162.42	0.00221
			162.52	0.00221
			162.62	0.00221
			162.72	0.00221
			162.82	0.00221
			162.92	0.00221
			163.02	0.00221
			163.12	0.00221
			163.22	0.00221
			163.32	0.00221
			163.42	0.00221
			163.52	0.00221
			163.62	0.0022
			163.72	0.0022
			163.82	0.0022
			163.92	0.0022
			164.02	0.0022
			164.12	0.0022
			164.22	0.0022
			164.32	0.0022
			164.42	0.0022
			164.52	0.0022
			164.62	0.0022
			164.72	0.0022
			164.82	0.0022
			164.92	0.0022
			165.02	0.0022
			165.12	0.0022
			165.22	0.0022
			165.32	0.0022
			165.42	0.0022
			165.52	0.0022
			165.62	0.0022
			165.72	0.0022
			165.82	0.0022
			165.92	0.0022
			166.02	0.0022
			166.12	0.0022
			166.22	0.00219
			166.32	0.00219
			166.42	0.00219
			166.52	0.00219
			166.62	0.00219
			166.72	0.00219
			166.82	0.00219
			166.92	0.00219
			167.02	0.00219
			167.12	0.00219
			167.22	0.00219
			167.32	0.00219
			167.42	0.00219
			167.52	0.00219
			167.62	0.00219
			167.72	0.00219
			167.82	0.00219
			167.92	0.00219
			168.02	0.00219
			168.12	0.00219
			168.22	0.00219
			168.32	0.00219
			168.42	0.00219
			168.52	0.00219
			168.62	0.00219
			168.72	0.00218
			168.82	0.00218
			168.92	0.00218
			169.02	0.00218
			169.12	0.00218
			169.22	0.00218
			169.32	0.00218
			169.42	0.00218
			169.52	0.00218
			169.62	0.00218
			169.72	0.00218
			169.82	0.00218
			169.92	0.00218
			170.02	0.00218
			170.12	0.00218
			170.22	0.00218
			170.32	0.00218
			170.42	0.00218
			170.52	0.00218
			170.62	0.00218
			170.72	0.00218
			170.82	0.00218
			170.92	0.00218
			171.02	0.00218
			171.12	0.00218
			171.22	0.00218
			171.32	0.00217
			171.42	0.00217
			171.52	0.00217
			171.62	0.00217
			171.72	0.00217
			171.82	0.00217
			171.92	0.00217
			172.02	0.00217
			172.12	0.00217
			172.22	0.00217
			172.32	0.00217
			172.42	0.00217
			172.52	0.00217
			172.62	0.00217
			172.72	0.00217
			172.82	0.00217
			172.92	0.00217
			173.02	0.00217
			173.12	0.00217
			173.22	0.00217
			173.32	0.00217
			173.42	0.00217
			173.52	0.00217
			173.62	0.00217
			173.72	0.00217
			173.82	0.00217
			173.92	0.00216
			174.02	0.00216
			174.12	0.00216
			174.22	0.00216
			174.32	0.00216
			174.42	0.00216
			174.52	0.00216
			174.62	0.00216
			174.72	0.00216
			174.82	0.00216
			174.92	0.00216
			175.02	0.00216
			175.12	0.00216
			175.22	0.00216
			175.32	0.00216
			175.42	0.00216
			175.52	0.00216
			175.62	0.00216
			175.72	0.00216
			175.82	0.00216
			175.92	0.00216
			176.02	0.00216
			176.12	0.00216
			176.22	0.00216
			176.32	0.00216
			176.42	0.00216
			176.52	0.00216
			176.62	0.00215
			176.72	0.00215
			176.82	0.00215
			176.92	0.00215
			177.02	0.00215
			177.12	0.00215
			177.22	0.00215
			177.32	0.00215
			177.42	0.00215
			177.52	0.00215
			177.62	0.00215
			177.72	0.00215
			177.82	0.00215
			177.92	0.00215
			178.02	0.00215
			178.12	0.00215
			178.22	0.00215
			178.32	0.00215
			178.42	0.00215
			178.52	0.00215
			178.62	0.00215
			178.72	0.00215
			178.82	0.00215
			178.92	0.00215
			179.02	0.00215
			179.12	0.00215
			179.22	0.00215
			179.32	0.00214
			179.42	0.00214
			179.52	0.00214
			179.62	0.00214
			179.72	0.00214
			179.82	0.00214
			179.92	0.00214
			180.02	0.00214
			180.12	0.00214
			180.22	0.00214
			180.32	0.00214
			180.42	0.00214
			180.52	0.00214
			180.62	0.00214
			180.72	0.00214
			180.82	0.00214
			180.92	0.00214
			181.02	0.00214
			181.12	0.00214
			181.22	0.00214
			181.32	0.00214
			181.42	0.00214
			181.52	0.00214
			181.62	0.00214
			181.72	0.00214
			181.82	0.00214
			181.92	0.00214
			182.02	0.00214
			182.12	0.00213
			182.22	0.00213
			182.32	0.00213
			182.42	0.00213
			182.52	0.00213
			182.62	0.00213
			182.72	0.00213
			182.82	0.00213
			182.92	0.00213
			183.02	0.00213
			183.12	0.00213
			183.22	0.00213
			183.32	0.00213
			183.42	0.00213
			183.52	0.00213
			183.62	0.00213
			183.72	0.00213
			183.82	0.00213
			183.92	0.00213
			184.02	0.00213
			184.12	0.00213
			184.22	0.00213
			184.32	0.00213
			184.42	0.00213
			184.52	0.00213
			184.62	0.00213
			184.72	0.00213
			184.82	0.00213
			184.92	0.00212
			185.02	0.00212
			185.12	0.00212
			185.22	0.00212
			185.32	0.00212
			185.42	0.00212
			185.52	0.00212
			185.62	0.00212
			185.72	0.00212
			185.82	0.00212
			185.92	0.00212
			186.02	0.00212
			186.12	0.00212
			186.22	0.00212
			186.32	0.00212
			186.42	0.00212
			186.52	0.00212
			186.62	0.00212
			186.72	0.00212
			186.82	0.00212
			186.92	0.00212
			187.02	0.00212
			187.12	0.00212
			187.22	0.00212
			187.32	0.00212
			187.42	0.00212
			187.52	0.00212
			187.62	0.00212
			187.72	0.00212
			187.82	0.00212
			187.92	0.00211
			188.02	0.00211
			188.12	0.00211
			188.22	0.00211
			188.32	0.00211
			188.42	0.00211
			188.52	0.00211
			188.62	0.00211
			188.72	0.00211
			188.82	0.00211
			188.92	0.00211
			189.02	0.00211
			189.12	0.00211
			189.22	0.00211
			189.32	0.00211
			189.42	0.00211
			189.52	0.00211
			189.62	0.00211
			189.72	0.00211
			189.82	0.00211
			189.92	0.00211
			190.02	0.00211
			190.12	0.00211
			190.22	0.00211
			190.32	0.00211
			190.42	0.00211
			190.52	0.00211
			190.62	0.00211
			190.72	0.00211
			190.82	0.0021
			190.92	0.0021
			191.02	0.0021
			191.12	0.0021
			191.22	0.0021
			191.32	0.0021
			191.42	0.0021
			191.52	0.0021
			191.62	0.0021
			191.72	0.0021
			191.82	0.0021
			191.92	0.0021
			192.02	0.0021
			192.12	0.0021
			192.22	0.0021
			192.32	0.0021
			192.42	0.0021
			192.52	0.0021
			192.62	0.0021
			192.72	0.0021
			192.82	0.0021
			192.92	0.0021
			193.02	0.0021
			193.12	0.0021
			193.22	0.0021
			193.32	0.0021
			193.42	0.0021
			193.52	0.0021
			193.62	0.0021
			193.72	0.0021
			193.82	0.00209
			193.92	0.00209
			194.02	0.00209
			194.12	0.00209
			194.22	0.00209
			194.32	0.00209
			194.42	0.00209
			194.52	0.00209
			194.62	0.00209
			194.72	0.00209
			194.82	0.00209
			194.92	0.00209
			195.02	0.00209
			195.12	0.00209
			195.22	0.00209
			195.32	0.00209
			195.42	0.00209
			195.52	0.00209
			195.62	0.00209
			195.72	0.00209
			195.82	0.00209
			195.92	0.00209
			196.02	0.00209
			196.12	0.00209
			196.22	0.00209
			196.32	0.00209
			196.42	0.00209
			196.52	0.00209
			196.62	0.00209
			196.72	0.00209
			196.82	0.00209
			196.92	0.00209
			197.02	0.00208
			197.12	0.00208
			197.22	0.00208
			197.32	0.00208
			197.42	0.00208
			197.52	0.00208
			197.62	0.00208
			197.72	0.00208
			197.82	0.00208
			197.92	0.00208
			198.02	0.00208
			198.12	0.00208
			198.22	0.00208
			198.32	0.00208
			198.42	0.00208
			198.52	0.00208
			198.62	0.00208
			198.72	0.00208
			198.82	0.00208
			198.92	0.00208
			199.02	0.00208
			199.12	0.00208
			199.22	0.00208
			199.32	0.00208
			199.42	0.00208
			199.52	0.00208
			199.62	0.00208
			199.72	0.00208
			199.82	0.00208
[truncated: 8,002 more rows]

[truncated: 6 more sheets: Figure 4a, Figure 4b, Figure 5f, Figure 5g, Figure 5h, Figure 5i]
